# Supplementary material for: Dimethyl­ammonium 5,5-dimethyl-3-oxo-2-(3,3,6,6-tetra­methyl-1,8-dioxo-2,3,4,5,6,7,8,9-octa­hydro-1H-xanthen-9-yl)cyclo­hex-1-enolate 9-(2-hydr­oxy-4,4-dimethyl-6-oxocyclo­hex-1-en­yl)-3,3,6,6-tetra­methyl-3,4,5,6,7,9-hexa­hydro-1H-xanthene-1,8(2H)-dione n-hexane hemisolvate monohydrate
Source: Acta Crystallogr Sect E Struct Rep Online. 2010 Jan 30;66(Pt 2):o470–1. doi: 10.1107/S1600536810003107 (PMC2979890; doi:10.1107/S1600536810003107)
Supplement: Supplementary file 1 [file e-66-0o470-sup1.cif]

##############################################################################
###                                                                        ###
###        Electronic paper (Acta Crystallographica Section E)             ###
###                                                                        ###
##############################################################################
#                                                                            #
# This CIF contains the data in a paper accepted for publication in Acta     #
# Crystallographica Section E. It conforms to the requirements of Notes      #
# for Authors for Section E, and has been peer reviewed under the auspices   #
# of the IUCr Commission on Journals.                                        #
#                                                                            #
# Full details of the Crystallographic Information File format               #
# are given in the paper "The Crystallographic Information File (CIF):       #
# a New Standard Archive File for Crystallography" by S. R. Hall, F. H.      #
# Allen and I. D. Brown [Acta Cryst. (1991), A47, 655-685].                  #
#                                                                            #
# The current version of the core CIF dictionary is obtainable from          #
# ftp://ftp.iucr.org/pub/cif_core.dic. The current version number is 2.4.    #
#                                                                            #
# Software is freely available for graphical display of the structure(s) in  #
# this CIF.  For information consult the CIF home page http://www.iucr.org/  #
# cif/home.html                                                              #
#                                                                            #
# This file may be used for bona fide research purposes within the           #
# scientific community so long as proper attribution is given to the journal # 
# article from which it was obtained.                                        #
#                                                                            #
##############################################################################
                                             
data_global
_audit_creation_method     'form.cif (version 2.0)'
_journal_data_validation_number     ?
_journal_date_recd_electronic     2010-01-17
_journal_date_accepted     2010-01-25
_journal_name_full     'Acta Crystallographica, Section E'
_journal_year     2010
_journal_volume     66
_journal_issue      2
_journal_page_first     o470
_journal_page_last     o471
_journal_paper_category     QO
_journal_coeditor_code     CI5021
_publ_contact_author_name     'Prof. Fun, Hoong-Kun'
_publ_contact_author_address
;
      X-ray Crystallography Unit
      School of Physics
      Universiti Sains Malaysia
      11800 USM, Penang
      MALAYSIA
;
_publ_contact_author_email     'hkfun@usm.my'
_publ_contact_author_fax     '604 6579150'
_publ_contact_author_phone     '604 6533652'
_publ_section_title
;\
Dimethylammonium
5,5-dimethyl-3-oxo-2-(3,3,6,6-tetramethyl-1,8-dioxo-2,3,4,5,6,7,8,9-\
octahydro-1<i>H</i>-xanthen-9-yl)cyclohex-1-enolate
9-(2-hydroxy-4,4-dimethyl-6-oxocyclohex-1-enyl)-3,3,6,6-tetramethyl-3,4,5,6,\
7,9-hexahydro-1<i>H</i>-xanthene-1,8(2<i>H</i>)-dione <i>n</i>-hexane
hemisolvate monohydrate
;
loop_
    _publ_author_name
    _publ_author_footnote
    _publ_author_address
    'Noorhafizah Hasanudin' ?
;
      School of Pharmaceutical Sciences
      Universiti Sains Malaysia
      11800 USM, Penang
      Malaysia
;
    'Aisyah Saad Abdul Rahim'
;
      Additional corresponding author: aisyah@usm.my.
;
;
      School of Pharmaceutical Sciences
      Universiti Sains Malaysia
      11800 USM, Penang
      Malaysia
;
    'Salizawati Muhamad Salhimi' ?
;
      School of Pharmaceutical Sciences
      Universiti Sains Malaysia
      11800 USM, Penang
      Malaysia
;
    'Jia Hao Goh'
;
      Thomson Reuters ResearcherID: C-7576-2009.
;
;
      X-ray Crystallography Unit
      School of Physics
      Universiti Sains Malaysia
      11800 USM, Penang
      Malaysia
;
    'Hoong-Kun Fun'
;
      Thomson Reuters ResearcherID: A-3561-2009.
;
;     X-ray Crystallography Unit
      School of Physics
      Universiti Sains Malaysia
      11800 USM, Penang
      Malaysia
;
data_I
_audit_creation_method     SHELXL-97
_chemical_name_systematic
;
Dimethylammonium
5,5-dimethyl-3-oxo-2-(3,3,6,6-tetramethyl-1,8-dioxo-2,3,4,5,6,7,8,9-\
octahydro-1<i>H</i>-xanthen-9-yl)cyclohex-1-enolate
9-(2-hydroxy-4,4-dimethyl-6-oxocyclohex-1-enyl)-3,3,6,6-tetramethyl-\
3,4,5,6,7,9-hexahydro-1<i>H</i>-xanthene-1,8(2<i>H</i>)-dione <i>n</i>-hexane
hemisolvate monohydrate
;
_chemical_name_common     ?
_chemical_formula_moiety
                          'C2 H8 N +, C25 H31 O5 -, C25 H32 O5, 0.5C6 H14, H2 O'
_chemical_formula_sum     'C55 H80 N O11'
_chemical_formula_iupac
                          'C2 H8 N +, C25 H31 O5 -, C25 H32 O5, 0.5C6 H14, H2 O'
_chemical_formula_weight     931.20
_chemical_melting_point     ?
_symmetry_cell_setting     Orthorhombic
_symmetry_space_group_name_H-M     'P n a 21'
_symmetry_space_group_name_Hall     'P 2c -2n'
loop_
    _symmetry_equiv_pos_as_xyz
    'x, y, z'
    '-x, -y, z+1/2'
    'x+1/2, -y+1/2, z'
    '-x+1/2, y+1/2, z+1/2'
_cell_length_a     11.2438(2)
_cell_length_b     20.1671(3)
_cell_length_c     23.6474(3)
_cell_angle_alpha     90.00
_cell_angle_beta     90.00
_cell_angle_gamma     90.00
_cell_volume     5362.16(14)
_cell_formula_units_Z     4
_cell_measurement_reflns_used     8018
_cell_measurement_theta_min     2.25
_cell_measurement_theta_max     27.77
_cell_measurement_temperature     100.00(10)
_exptl_crystal_description     Block
_exptl_crystal_colour     green
_exptl_crystal_size_max     0.484
_exptl_crystal_size_mid     0.384
_exptl_crystal_size_min     0.199
_exptl_crystal_density_diffrn     1.153
_exptl_crystal_density_meas     ?
_exptl_crystal_density_method     'not measured'
_exptl_crystal_F_000     2020
_exptl_absorpt_coefficient_mu     0.079
_exptl_absorpt_correction_type     multi-scan
_exptl_absorpt_process_details     '(<i>SADABS</i>; Bruker, 2009)'
_exptl_absorpt_correction_T_min     0.9627
_exptl_absorpt_correction_T_max     0.9844
_exptl_special_details
;
The crystal was placed in the cold stream of an Oxford Cyrosystems
Cobra open-flow nitrogen cryostat (Cosier & Glazer, 1986) operating
at 100.0(1)K.
;
_diffrn_ambient_temperature     100.00(10)
_diffrn_radiation_type     MoK\a
_diffrn_radiation_wavelength     0.71073
_diffrn_radiation_source     'fine-focus sealed tube'
_diffrn_radiation_monochromator     graphite
_diffrn_measurement_device_type
;
Bruker SMART APEXII CCD area-detector diffractometer
;
_diffrn_measurement_method     '\f and \w scans'
_diffrn_detector_area_resol_mean     ?
_diffrn_reflns_number     31958
_diffrn_reflns_av_R_equivalents     0.0395
_diffrn_reflns_av_sigmaI/netI     0.0436
_diffrn_reflns_theta_min     2.07
_diffrn_reflns_theta_max     30.06
_diffrn_reflns_theta_full     30.06
_diffrn_measured_fraction_theta_max     0.999
_diffrn_measured_fraction_theta_full     0.999
_diffrn_reflns_limit_h_min     -15
_diffrn_reflns_limit_h_max     15
_diffrn_reflns_limit_k_min     -24
_diffrn_reflns_limit_k_max     28
_diffrn_reflns_limit_l_min     -33
_diffrn_reflns_limit_l_max     23
_diffrn_standards_number     0
_diffrn_standards_interval_count     .
_diffrn_standards_interval_time     .
_diffrn_standards_decay_%     ?
_refine_special_details
;
 Refinement of F^2^ against ALL reflections.  The weighted R-factor wR and
 goodness of fit S are based on F^2^, conventional R-factors R are based
 on F, with F set to zero for negative F^2^. The threshold expression of
 F^2^ > 2sigma(F^2^) is used only for calculating R-factors(gt) etc. and is
 not relevant to the choice of reflections for refinement.  R-factors based
 on F^2^ are statistically about twice as large as those based on F, and R-
 factors based on ALL data will be even larger.
;
_reflns_number_total     8021
_reflns_number_gt     6458
_reflns_threshold_expression     I>2\s(I)
_refine_ls_structure_factor_coef     Fsqd
_refine_ls_matrix_type     full
_refine_ls_R_factor_all     0.0699
_refine_ls_R_factor_gt     0.0522
_refine_ls_wR_factor_gt     0.1329
_refine_ls_wR_factor_ref     0.1450
_refine_ls_goodness_of_fit_ref     1.032
_refine_ls_restrained_S_all     1.032
_refine_ls_number_reflns     8021
_refine_ls_number_parameters     640
_refine_ls_number_restraints     19
_refine_ls_hydrogen_treatment     constr
_refine_ls_weighting_scheme     calc
_refine_ls_weighting_details
         'calc w=1/[\s^2^(Fo^2^)+(0.0895P)^2^+0.2048P] where P=(Fo^2^+2Fc^2^)/3'
_atom_sites_solution_hydrogens     geom
_atom_sites_solution_primary     direct
_atom_sites_solution_secondary     difmap
_refine_ls_shift/su_max     0.001
_refine_ls_shift/su_max_lt     0.001
_refine_ls_shift/su_mean     0.000
_refine_diff_density_max     0.480
_refine_diff_density_min     -0.279
_refine_ls_extinction_method     none
_refine_ls_extinction_coef     ?
loop_
    _atom_type_symbol
    _atom_type_description
    _atom_type_scat_dispersion_real
    _atom_type_scat_dispersion_imag
    _atom_type_scat_source
    'C' 'C' 0.0033 0.0000
                         'International Tables Vol C Tables 4.2.6.8 and 6.1.1.4'
    'H' 'H' 0.0000 0.0000
                         'International Tables Vol C Tables 4.2.6.8 and 6.1.1.4'
    'O' 'O' 0.0106 0.0000
                         'International Tables Vol C Tables 4.2.6.8 and 6.1.1.4'
    'N' 'N' 0.0061 0.0000
                         'International Tables Vol C Tables 4.2.6.8 and 6.1.1.4'
_computing_data_collection     'APEX2 (Bruker, 2009)'
_computing_cell_refinement     'SAINT (Bruker, 2009)'
_computing_data_reduction     'SAINT (Bruker, 2009)'
_computing_structure_solution     'SHELXTL (Sheldrick, 2008)'
_computing_structure_refinement     'SHELXTL (Sheldrick, 2008)'
_computing_molecular_graphics     'SHELXTL (Sheldrick, 2008)'
_computing_publication_material
                             'SHELXTL (Sheldrick, 2008) and PLATON (Spek, 2009)'
loop_
    _atom_site_type_symbol
    _atom_site_label
    _atom_site_fract_x
    _atom_site_fract_y
    _atom_site_fract_z
    _atom_site_U_iso_or_equiv
    _atom_site_adp_type
    _atom_site_calc_flag
    _atom_site_refinement_flags
    _atom_site_occupancy
    _atom_site_disorder_assembly
    _atom_site_disorder_group
    O O1A 0.40532(16) 0.38960(9) 0.07400(7) 0.0230(4) Uani d . 1 . .
    O O2A 0.20587(19) 0.44391(10) -0.09549(8) 0.0320(5) Uani d . 1 . .
    O O3A 0.07499(18) 0.25143(9) 0.03492(8) 0.0279(4) Uani d . 1 . .
    O O4A -0.05916(17) 0.36915(9) -0.03060(8) 0.0264(4) Uani d . 1 . .
    O O5A 0.19677(17) 0.46088(9) 0.10553(7) 0.0239(4) Uani d . 1 . .
    C C1A 0.3864(2) 0.42668(12) 0.02593(11) 0.0219(5) Uani d . 1 . .
    C C2A 0.4877(2) 0.47346(13) 0.01506(11) 0.0254(5) Uani d . 1 . .
    H H2A 0.5539 0.4491 -0.0011 0.030 Uiso calc R 1 . .
    H H2B 0.5139 0.4925 0.0506 0.030 Uiso calc R 1 . .
    C C3A 0.4517(3) 0.52930(13) -0.02534(11) 0.0254(5) Uani d . 1 . .
    C C4A 0.3920(3) 0.49699(14) -0.07642(11) 0.0266(5) Uani d . 1 . .
    H H4A 0.3657 0.5316 -0.1020 0.032 Uiso calc R 1 . .
    H H4B 0.4505 0.4703 -0.0963 0.032 Uiso calc R 1 . .
    C C5A 0.2873(2) 0.45387(12) -0.06170(11) 0.0232(5) Uani d . 1 . .
    C C6A 0.2893(2) 0.41933(12) -0.00681(10) 0.0200(5) Uani d . 1 . .
    C C7A 0.1862(2) 0.37597(12) 0.00998(10) 0.0194(5) Uani d . 1 . .
    H H7A 0.1596 0.3519 -0.0237 0.023 Uiso calc R 1 . .
    C C8A 0.2320(2) 0.32568(12) 0.05230(10) 0.0211(5) Uani d . 1 . .
    C C9A 0.1683(2) 0.26346(12) 0.05998(11) 0.0218(5) Uani d . 1 . .
    C C10A 0.2249(3) 0.21248(13) 0.09860(12) 0.0296(6) Uani d . 1 . .
    H H10A 0.2829 0.1872 0.0772 0.035 Uiso calc R 1 . .
    H H10B 0.1640 0.1819 0.1115 0.035 Uiso calc R 1 . .
    C C11A 0.2865(3) 0.24320(14) 0.15039(12) 0.0286(6) Uani d . 1 . .
    C C12A 0.3784(2) 0.29328(13) 0.12886(11) 0.0255(5) Uani d . 1 . .
    H H12A 0.4041 0.3209 0.1602 0.031 Uiso calc R 1 . .
    H H12B 0.4474 0.2694 0.1149 0.031 Uiso calc R 1 . .
    C C13A 0.3317(2) 0.33670(12) 0.08282(11) 0.0217(5) Uani d . 1 . .
    C C14A 0.0810(2) 0.41625(12) 0.03236(11) 0.0202(5) Uani d . 1 . .
    C C15A -0.0335(2) 0.41081(11) 0.00663(10) 0.0203(5) Uani d . 1 . .
    C C16A -0.1331(2) 0.45688(13) 0.02524(12) 0.0251(5) Uani d . 1 . .
    H H16A -0.1869 0.4320 0.0493 0.030 Uiso calc R 1 . .
    H H16B -0.1774 0.4703 -0.0080 0.030 Uiso calc R 1 . .
    C C17A -0.0947(2) 0.51939(12) 0.05702(11) 0.0217(5) Uani d . 1 . .
    C C18A -0.0049(2) 0.49856(13) 0.10225(11) 0.0242(5) Uani d . 1 . .
    H H18A 0.0272 0.5381 0.1200 0.029 Uiso calc R 1 . .
    H H18B -0.0460 0.4733 0.1312 0.029 Uiso calc R 1 . .
    C C19A 0.0967(2) 0.45751(12) 0.07962(10) 0.0210(5) Uani d . 1 . .
    C C20A 0.3661(3) 0.57760(14) 0.00350(13) 0.0329(6) Uani d . 1 . .
    H H20A 0.3420 0.6110 -0.0231 0.049 Uiso calc R 1 . .
    H H20B 0.4053 0.5982 0.0350 0.049 Uiso calc R 1 . .
    H H20C 0.2975 0.5539 0.0166 0.049 Uiso calc R 1 . .
    C C21A 0.5624(3) 0.56702(16) -0.04494(13) 0.0345(7) Uani d . 1 . .
    H H21A 0.5401 0.5992 -0.0729 0.052 Uiso calc R 1 . .
    H H21B 0.6183 0.5364 -0.0610 0.052 Uiso calc R 1 . .
    H H21C 0.5980 0.5891 -0.0132 0.052 Uiso calc R 1 . .
    C C22A 0.1961(3) 0.2771(2) 0.18799(13) 0.0423(8) Uani d . 1 . .
    H H22A 0.1609 0.3136 0.1680 0.063 Uiso calc R 1 . .
    H H22B 0.2347 0.2933 0.2215 0.063 Uiso calc R 1 . .
    H H22C 0.1352 0.2460 0.1984 0.063 Uiso calc R 1 . .
    C C23A 0.3510(3) 0.18878(17) 0.18375(16) 0.0439(8) Uani d . 1 . .
    H H23A 0.2936 0.1590 0.1999 0.066 Uiso calc R 1 . .
    H H23B 0.3972 0.2086 0.2134 0.066 Uiso calc R 1 . .
    H H23C 0.4026 0.1646 0.1588 0.066 Uiso calc R 1 . .
    C C24A -0.0372(3) 0.56907(14) 0.01634(12) 0.0315(6) Uani d . 1 . .
    H H24A 0.0290 0.5485 -0.0023 0.047 Uiso calc R 1 . .
    H H24B -0.0100 0.6070 0.0372 0.047 Uiso calc R 1 . .
    H H24C -0.0946 0.5829 -0.0113 0.047 Uiso calc R 1 . .
    C C25A -0.2012(3) 0.55234(16) 0.08483(13) 0.0333(6) Uani d . 1 . .
    H H25A -0.2406 0.5210 0.1089 0.050 Uiso calc R 1 . .
    H H25B -0.2554 0.5674 0.0562 0.050 Uiso calc R 1 . .
    H H25C -0.1748 0.5895 0.1069 0.050 Uiso calc R 1 . .
    O O1B -0.00738(16) 0.60448(8) 0.22261(7) 0.0212(4) Uani d . 1 . .
    O O2B 0.23071(18) 0.53361(9) 0.37642(7) 0.0266(4) Uani d . 1 . .
    O O3B 0.3163(2) 0.74774(11) 0.25737(9) 0.0367(5) Uani d . 1 . .
    O O4B 0.44844(17) 0.61828(9) 0.33352(8) 0.0272(4) Uani d . 1 . .
    O O5B 0.21200(16) 0.54438(9) 0.18264(7) 0.0230(4) Uani d . 1 . .
    H H5OB 0.2192 0.5202 0.1549 0.035 Uiso calc R 1 . .
    C C1B 0.0201(2) 0.56519(12) 0.26823(10) 0.0200(5) Uani d . 1 . .
    C C2B -0.0728(2) 0.51373(12) 0.27835(11) 0.0229(5) Uani d . 1 . .
    H H2C -0.1048 0.4992 0.2423 0.027 Uiso calc R 1 . .
    H H2D -0.1373 0.5330 0.3000 0.027 Uiso calc R 1 . .
    C C3B -0.0228(2) 0.45368(12) 0.31038(11) 0.0242(5) Uani d . 1 . .
    C C4B 0.0443(3) 0.48012(13) 0.36252(11) 0.0254(5) Uani d . 1 . .
    H H4C -0.0123 0.5009 0.3879 0.031 Uiso calc R 1 . .
    H H4D 0.0801 0.4431 0.3824 0.031 Uiso calc R 1 . .
    C C5B 0.1397(2) 0.52953(12) 0.34798(10) 0.0212(5) Uani d . 1 . .
    C C6B 0.1197(2) 0.57298(12) 0.29920(10) 0.0193(5) Uani d . 1 . .
    C C7B 0.2158(2) 0.62140(11) 0.28249(10) 0.0180(4) Uani d . 1 . .
    H H7B 0.2412 0.6453 0.3165 0.022 Uiso calc R 1 . .
    C C8B 0.1635(2) 0.67112(12) 0.24145(11) 0.0202(5) Uani d . 1 . .
    C C9B 0.2234(3) 0.73471(13) 0.23309(12) 0.0260(5) Uani d . 1 . .
    C C10B 0.1621(3) 0.78421(14) 0.19539(14) 0.0331(6) Uani d . 1 . .
    H H10C 0.2203 0.8161 0.1821 0.040 Uiso calc R 1 . .
    H H10D 0.1033 0.8081 0.2174 0.040 Uiso calc R 1 . .
    C C11B 0.1011(3) 0.75288(15) 0.14464(14) 0.0326(6) Uani d . 1 . .
    C C12B 0.0122(2) 0.70132(13) 0.16690(12) 0.0276(6) Uani d . 1 . .
    H H12C -0.0578 0.7241 0.1811 0.033 Uiso calc R 1 . .
    H H12D -0.0127 0.6730 0.1359 0.033 Uiso calc R 1 . .
    C C13B 0.0629(2) 0.65929(11) 0.21284(11) 0.0209(5) Uani d . 1 . .
    C C14B 0.3234(2) 0.58432(12) 0.25854(10) 0.0188(5) Uani d . 1 . .
    C C15B 0.4346(2) 0.58579(12) 0.28963(11) 0.0212(5) Uani d . 1 . .
    C C16B 0.5389(2) 0.54591(12) 0.26644(11) 0.0233(5) Uani d . 1 . .
    H H16C 0.5916 0.5344 0.2974 0.028 Uiso calc R 1 . .
    H H16D 0.5833 0.5734 0.2402 0.028 Uiso calc R 1 . .
    C C17B 0.5006(2) 0.48219(12) 0.23613(11) 0.0234(5) Uani d . 1 . .
    C C18B 0.4128(2) 0.50197(13) 0.18981(11) 0.0245(5) Uani d . 1 . .
    H H18C 0.4553 0.5256 0.1603 0.029 Uiso calc R 1 . .
    H H18D 0.3793 0.4622 0.1732 0.029 Uiso calc R 1 . .
    C C19B 0.3128(2) 0.54520(12) 0.21138(10) 0.0194(5) Uani d . 1 . .
    C C20B 0.0617(3) 0.41407(14) 0.27239(13) 0.0301(6) Uani d . 1 . .
    H H20D 0.0192 0.3983 0.2399 0.045 Uiso calc R 1 . .
    H H20E 0.0929 0.3770 0.2931 0.045 Uiso calc R 1 . .
    H H20F 0.1260 0.4421 0.2604 0.045 Uiso calc R 1 . .
    C C21B -0.1251(3) 0.40906(14) 0.33016(13) 0.0322(6) Uani d . 1 . .
    H H21D -0.1675 0.3925 0.2979 0.048 Uiso calc R 1 . .
    H H21E -0.1782 0.4342 0.3536 0.048 Uiso calc R 1 . .
    H H21F -0.0935 0.3725 0.3514 0.048 Uiso calc R 1 . .
    C C22B 0.1928(3) 0.7193(2) 0.10600(13) 0.0420(8) Uani d . 1 . .
    H H22D 0.2349 0.6859 0.1269 0.063 Uiso calc R 1 . .
    H H22E 0.2482 0.7518 0.0924 0.063 Uiso calc R 1 . .
    H H22F 0.1528 0.6991 0.0745 0.063 Uiso calc R 1 . .
    C C23B 0.0340(3) 0.80580(18) 0.11072(19) 0.0509(10) Uani d . 1 . .
    H H23D 0.0892 0.8385 0.0972 0.076 Uiso calc R 1 . .
    H H23E -0.0240 0.8267 0.1346 0.076 Uiso calc R 1 . .
    H H23F -0.0052 0.7853 0.0792 0.076 Uiso calc R 1 . .
    C C24B 0.4438(3) 0.43408(13) 0.27822(13) 0.0297(6) Uani d . 1 . .
    H H24D 0.4215 0.3941 0.2590 0.045 Uiso calc R 1 . .
    H H24E 0.3744 0.4542 0.2945 0.045 Uiso calc R 1 . .
    H H24F 0.4998 0.4238 0.3076 0.045 Uiso calc R 1 . .
    C C25B 0.6089(3) 0.44849(16) 0.20926(14) 0.0343(6) Uani d . 1 . .
    H H25D 0.5837 0.4094 0.1894 0.051 Uiso calc R 1 . .
    H H25E 0.6645 0.4365 0.2383 0.051 Uiso calc R 1 . .
    H H25F 0.6462 0.4785 0.1832 0.051 Uiso calc R 1 . .
    O O1W 0.30424(18) 0.65488(10) 0.43443(8) 0.0309(4) Uani d . 1 . .
    H H1W1 0.3303 0.6161 0.4410 0.046 Uiso d R 1 . .
    H H2W1 0.2280 0.6482 0.4431 0.046 Uiso d R 1 . .
    N N1 0.4847(2) 0.75319(10) 0.41903(9) 0.0224(4) Uani d . 1 . .
    H H1N1 0.4923 0.7866 0.4424 0.027 Uiso d R 1 . .
    H H2N1 0.4223 0.7286 0.4234 0.027 Uiso d R 1 . .
    C C26 0.5972(3) 0.71579(16) 0.41662(17) 0.0443(8) Uani d . 1 . .
    H H26A 0.6188 0.7016 0.4540 0.066 Uiso calc R 1 . .
    H H26B 0.6588 0.7437 0.4016 0.066 Uiso calc R 1 . .
    H H26C 0.5874 0.6777 0.3927 0.066 Uiso calc R 1 . .
    C C27 0.4533(3) 0.78416(15) 0.36451(12) 0.0357(7) Uani d . 1 . .
    H H27A 0.3823 0.8101 0.3690 0.054 Uiso calc R 1 . .
    H H27B 0.4399 0.7502 0.3367 0.054 Uiso calc R 1 . .
    H H27C 0.5172 0.8123 0.3523 0.054 Uiso calc R 1 . .
    C C28 -0.1459(18) 0.7689(14) 0.8581(10) 0.095(7) Uiso d PD 0.25 . 1
    H H28A -0.2233 0.7554 0.8708 0.143 Uiso d PR 0.25 . 1
    H H28B -0.1442 0.8162 0.8538 0.143 Uiso d PR 0.25 . 1
    H H28C -0.1289 0.7483 0.8224 0.143 Uiso d PR 0.25 . 1
    C C29 -0.0513(16) 0.7452(12) 0.8987(9) 0.091(7) Uiso d PD 0.25 . 1
    H H29A -0.0567 0.6980 0.9034 0.110 Uiso d PR 0.25 . 1
    H H29B -0.0719 0.7650 0.9343 0.110 Uiso d PR 0.25 . 1
    C C30 0.0716(16) 0.7662(11) 0.8792(8) 0.075(5) Uiso d PD 0.25 . 1
    H H30A 0.0705 0.8124 0.8693 0.090 Uiso d PR 0.25 . 1
    H H30B 0.0896 0.7429 0.8448 0.090 Uiso d PR 0.25 . 1
    C C31 0.1606(17) 0.7533(15) 0.9274(9) 0.105(8) Uiso d PD 0.25 . 1
    H H31A 0.1600 0.7118 0.9473 0.126 Uiso d PR 0.25 . 1
    H H31B 0.1689 0.7889 0.9540 0.126 Uiso d PR 0.25 . 1
    C C32 0.2838(17) 0.773(2) 0.9061(12) 0.120(10) Uiso d PD 0.25 . 1
    H H32A 0.2741 0.8105 0.8815 0.144 Uiso d PR 0.25 . 1
    H H32B 0.2839 0.7332 0.8839 0.144 Uiso d PR 0.25 . 1
    C C33 0.375(2) 0.768(4) 0.9532(17) 0.28(4) Uiso d PD 0.25 . 1
    H H33A 0.4423 0.7695 0.9283 0.420 Uiso d PR 0.25 . 1
    H H33B 0.3720 0.8077 0.9754 0.420 Uiso d PR 0.25 . 1
    H H33C 0.3818 0.7302 0.9778 0.420 Uiso d PR 0.25 . 1
    C C28X -0.1944(19) 0.743(2) 0.8716(16) 0.164(18) Uiso d PD 0.25 . 2
    H H28D -0.2389 0.7398 0.8371 0.246 Uiso d PR 0.25 . 2
    H H28E -0.2107 0.7055 0.8950 0.246 Uiso d PR 0.25 . 2
    H H28F -0.2169 0.7830 0.8912 0.246 Uiso d PR 0.25 . 2
    C C29X -0.0707(19) 0.7670(16) 0.8539(10) 0.116(10) Uiso d PD 0.25 . 2
    H H29C -0.0644 0.8033 0.8279 0.139 Uiso d PR 0.25 . 2
    H H29D -0.0583 0.7279 0.8316 0.139 Uiso d PR 0.25 . 2
    C C30X 0.0192(17) 0.7572(13) 0.9005(8) 0.088(7) Uiso d PD 0.25 . 2
    H H30C 0.0166 0.7177 0.9232 0.105 Uiso d PR 0.25 . 2
    H H30D 0.0014 0.7926 0.9263 0.105 Uiso d PR 0.25 . 2
    C C31X 0.1456(17) 0.7710(14) 0.8791(8) 0.098(8) Uiso d PD 0.25 . 2
    H H31C 0.1619 0.8151 0.8662 0.117 Uiso d PR 0.25 . 2
    H H31D 0.1731 0.7401 0.8511 0.117 Uiso d PR 0.25 . 2
    C C32X 0.2331(18) 0.760(2) 0.9278(9) 0.126(11) Uiso d PD 0.25 . 2
    H H32C 0.2180 0.7157 0.9414 0.151 Uiso d PR 0.25 . 2
    H H32D 0.2094 0.7913 0.9559 0.151 Uiso d PR 0.25 . 2
    C C33X 0.3598(18) 0.7691(15) 0.9074(11) 0.101(8) Uiso d PD 0.25 . 2
    H H33D 0.4098 0.7623 0.9399 0.151 Uiso d PR 0.25 . 2
    H H33E 0.3801 0.7375 0.8786 0.151 Uiso d PR 0.25 . 2
    H H33F 0.3714 0.8132 0.8932 0.151 Uiso d PR 0.25 . 2
loop_
    _atom_site_aniso_label
    _atom_site_aniso_U_11
    _atom_site_aniso_U_22
    _atom_site_aniso_U_33
    _atom_site_aniso_U_12
    _atom_site_aniso_U_13
    _atom_site_aniso_U_23
    O1A 0.0221(9) 0.0246(8) 0.0224(9) 0.0006(7) -0.0049(7) 0.0015(7)
    O2A 0.0353(12) 0.0373(10) 0.0235(9) -0.0043(9) -0.0110(8) 0.0036(8)
    O3A 0.0297(10) 0.0314(9) 0.0226(9) -0.0045(8) -0.0035(8) 0.0001(8)
    O4A 0.0254(9) 0.0249(8) 0.0289(9) 0.0029(8) -0.0095(8) -0.0076(7)
    O5A 0.0224(9) 0.0292(9) 0.0202(8) 0.0056(7) -0.0059(7) -0.0081(7)
    C1A 0.0241(13) 0.0225(11) 0.0192(11) 0.0032(10) -0.0002(10) -0.0007(9)
    C2A 0.0228(13) 0.0299(12) 0.0235(12) -0.0028(10) -0.0046(10) 0.0009(10)
    C3A 0.0258(13) 0.0269(11) 0.0234(12) -0.0040(11) -0.0018(10) 0.0022(10)
    C4A 0.0295(14) 0.0301(12) 0.0203(12) -0.0029(11) -0.0023(10) 0.0036(10)
    C5A 0.0256(13) 0.0248(11) 0.0192(11) 0.0015(10) -0.0013(10) -0.0012(9)
    C6A 0.0208(12) 0.0208(11) 0.0184(11) 0.0019(9) -0.0009(9) -0.0021(9)
    C7A 0.0205(11) 0.0212(10) 0.0164(11) 0.0019(9) -0.0010(9) -0.0025(9)
    C8A 0.0217(12) 0.0228(10) 0.0189(11) 0.0054(10) 0.0011(10) -0.0015(9)
    C9A 0.0260(13) 0.0234(11) 0.0159(10) 0.0019(10) 0.0019(10) -0.0020(9)
    C10A 0.0299(14) 0.0232(11) 0.0357(15) 0.0008(11) -0.0042(12) 0.0065(11)
    C11A 0.0225(13) 0.0345(14) 0.0289(13) -0.0012(11) -0.0028(11) 0.0109(11)
    C12A 0.0232(13) 0.0307(12) 0.0225(12) 0.0048(11) -0.0003(10) 0.0044(10)
    C13A 0.0202(12) 0.0247(11) 0.0201(11) 0.0038(10) 0.0029(10) -0.0007(9)
    C14A 0.0203(12) 0.0213(10) 0.0191(11) 0.0029(9) -0.0032(9) -0.0031(9)
    C15A 0.0221(12) 0.0188(10) 0.0200(11) 0.0026(9) -0.0022(9) -0.0013(9)
    C16A 0.0208(12) 0.0271(12) 0.0273(13) 0.0033(10) -0.0036(10) -0.0036(10)
    C17A 0.0209(12) 0.0246(11) 0.0195(11) 0.0067(10) -0.0040(9) -0.0052(9)
    C18A 0.0256(13) 0.0286(12) 0.0184(11) 0.0063(10) -0.0028(10) -0.0057(10)
    C19A 0.0236(12) 0.0212(11) 0.0182(11) 0.0020(10) -0.0034(10) -0.0022(9)
    C20A 0.0355(16) 0.0269(12) 0.0362(15) -0.0031(12) 0.0002(13) -0.0031(11)
    C21A 0.0313(15) 0.0378(14) 0.0344(15) -0.0138(13) -0.0067(12) 0.0091(12)
    C22A 0.0280(15) 0.074(2) 0.0251(14) -0.0032(15) 0.0013(12) 0.0021(15)
    C23A 0.0373(17) 0.0426(17) 0.052(2) -0.0061(15) -0.0141(16) 0.0247(15)
    C24A 0.0419(16) 0.0257(12) 0.0267(14) 0.0034(12) -0.0031(12) -0.0008(11)
    C25A 0.0268(14) 0.0407(15) 0.0323(15) 0.0123(12) -0.0049(12) -0.0111(12)
    O1B 0.0205(9) 0.0234(8) 0.0196(8) 0.0017(7) -0.0009(7) 0.0009(7)
    O2B 0.0311(10) 0.0288(9) 0.0201(9) -0.0009(8) -0.0039(8) 0.0000(7)
    O3B 0.0380(13) 0.0371(11) 0.0349(11) -0.0134(10) -0.0096(10) 0.0076(9)
    O4B 0.0261(10) 0.0294(9) 0.0259(9) 0.0002(8) -0.0055(8) -0.0084(8)
    O5B 0.0238(9) 0.0278(9) 0.0175(8) 0.0059(7) -0.0060(7) -0.0078(7)
    C1B 0.0214(12) 0.0214(10) 0.0173(11) 0.0011(10) 0.0018(9) -0.0033(9)
    C2B 0.0229(12) 0.0250(11) 0.0207(12) -0.0031(10) 0.0017(10) -0.0026(9)
    C3B 0.0256(13) 0.0252(11) 0.0217(12) -0.0047(10) 0.0011(10) -0.0030(10)
    C4B 0.0314(14) 0.0280(12) 0.0170(11) -0.0036(11) 0.0004(10) 0.0003(10)
    C5B 0.0263(13) 0.0226(11) 0.0148(11) 0.0004(10) 0.0013(10) -0.0038(9)
    C6B 0.0218(12) 0.0188(10) 0.0173(11) 0.0028(9) 0.0019(9) -0.0034(8)
    C7B 0.0176(11) 0.0199(10) 0.0166(10) 0.0002(9) 0.0012(9) -0.0035(9)
    C8B 0.0213(12) 0.0196(10) 0.0196(11) 0.0023(9) 0.0035(9) -0.0023(9)
    C9B 0.0245(13) 0.0258(12) 0.0277(13) 0.0006(11) 0.0020(11) 0.0004(10)
    C10B 0.0286(14) 0.0249(12) 0.0458(17) -0.0026(12) 0.0006(13) 0.0093(12)
    C11B 0.0238(13) 0.0351(14) 0.0389(15) 0.0014(12) -0.0019(12) 0.0164(13)
    C12B 0.0225(13) 0.0289(12) 0.0315(14) 0.0042(11) -0.0034(11) 0.0065(11)
    C13B 0.0199(12) 0.0207(10) 0.0221(12) 0.0022(10) 0.0032(9) -0.0028(9)
    C14B 0.0185(11) 0.0214(10) 0.0166(11) 0.0032(9) 0.0006(9) -0.0015(9)
    C15B 0.0229(12) 0.0203(10) 0.0203(11) 0.0006(10) -0.0025(10) -0.0003(9)
    C16B 0.0209(12) 0.0271(12) 0.0218(12) 0.0011(10) -0.0020(10) -0.0035(10)
    C17B 0.0212(12) 0.0270(12) 0.0222(12) 0.0067(10) -0.0021(10) -0.0043(10)
    C18B 0.0247(13) 0.0305(12) 0.0183(11) 0.0082(11) -0.0034(10) -0.0079(10)
    C19B 0.0200(12) 0.0228(11) 0.0155(11) 0.0026(9) -0.0004(9) -0.0018(9)
    C20B 0.0285(14) 0.0265(12) 0.0352(15) -0.0025(11) 0.0016(12) -0.0066(11)
    C21B 0.0368(16) 0.0292(13) 0.0305(14) -0.0098(12) 0.0005(12) 0.0006(11)
    C22B 0.0281(15) 0.071(2) 0.0272(14) 0.0002(15) 0.0029(13) 0.0176(15)
    C23B 0.0319(17) 0.0468(18) 0.074(2) -0.0052(15) -0.0131(17) 0.0333(19)
    C24B 0.0321(14) 0.0245(12) 0.0326(14) 0.0014(11) -0.0053(12) -0.0016(11)
    C25B 0.0248(14) 0.0422(15) 0.0358(15) 0.0111(12) -0.0024(12) -0.0118(13)
    O1W 0.0320(10) 0.0303(9) 0.0305(10) -0.0071(8) 0.0062(9) -0.0044(8)
    N1 0.0248(11) 0.0230(9) 0.0196(10) -0.0026(9) 0.0008(8) 0.0009(8)
    C26 0.0393(18) 0.0306(14) 0.063(2) 0.0081(14) -0.0194(17) -0.0175(15)
    C27 0.053(2) 0.0293(13) 0.0245(13) -0.0020(14) -0.0030(13) 0.0025(11)
_geom_special_details
;
 All esds (except the esd in the dihedral angle between two l.s. planes)
 are estimated using the full covariance matrix.  The cell esds are taken
 into account individually in the estimation of esds in distances, angles
 and torsion angles; correlations between esds in cell parameters are only
 used when they are defined by crystal symmetry.  An approximate (isotropic)
 treatment of cell esds is used for estimating esds involving l.s. planes.
;
loop_
    _geom_bond_atom_site_label_1
    _geom_bond_atom_site_label_2
    _geom_bond_site_symmetry_2
    _geom_bond_distance
    _geom_bond_publ_flag
    O1A C13A . 1.367(3) ?
    O1A C1A . 1.377(3) ?
    O2A C5A . 1.232(3) ?
    O3A C9A . 1.229(3) ?
    O4A C15A . 1.251(3) ?
    O5A C19A . 1.283(3) ?
    C1A C6A . 1.346(4) ?
    C1A C2A . 1.501(4) ?
    C2A C3A . 1.531(4) ?
    C2A H2A . 0.97 ?
    C2A H2B . 0.97 ?
    C3A C4A . 1.528(4) ?
    C3A C20A . 1.530(4) ?
    C3A C21A . 1.530(4) ?
    C4A C5A . 1.504(4) ?
    C4A H4A . 0.97 ?
    C4A H4B . 0.97 ?
    C5A C6A . 1.473(3) ?
    C6A C7A . 1.505(4) ?
    C7A C8A . 1.515(3) ?
    C7A C14A . 1.530(3) ?
    C7A H7A . 0.98 ?
    C8A C13A . 1.352(4) ?
    C8A C9A . 1.456(4) ?
    C9A C10A . 1.515(4) ?
    C10A C11A . 1.538(4) ?
    C10A H10A . 0.97 ?
    C10A H10B . 0.97 ?
    C11A C22A . 1.514(4) ?
    C11A C12A . 1.532(4) ?
    C11A C23A . 1.534(4) ?
    C12A C13A . 1.493(4) ?
    C12A H12A . 0.97 ?
    C12A H12B . 0.97 ?
    C14A C19A . 1.404(3) ?
    C14A C15A . 1.429(3) ?
    C15A C16A . 1.520(4) ?
    C16A C17A . 1.530(3) ?
    C16A H16A . 0.97 ?
    C16A H16B . 0.97 ?
    C17A C25A . 1.519(4) ?
    C17A C18A . 1.530(4) ?
    C17A C24A . 1.532(4) ?
    C18A C19A . 1.509(4) ?
    C18A H18A . 0.97 ?
    C18A H18B . 0.97 ?
    C20A H20A . 0.96 ?
    C20A H20B . 0.96 ?
    C20A H20C . 0.96 ?
    C21A H21A . 0.96 ?
    C21A H21B . 0.96 ?
    C21A H21C . 0.96 ?
    C22A H22A . 0.96 ?
    C22A H22B . 0.96 ?
    C22A H22C . 0.96 ?
    C23A H23A . 0.96 ?
    C23A H23B . 0.96 ?
    C23A H23C . 0.96 ?
    C24A H24A . 0.96 ?
    C24A H24B . 0.96 ?
    C24A H24C . 0.96 ?
    C25A H25A . 0.96 ?
    C25A H25B . 0.96 ?
    C25A H25C . 0.96 ?
    O1B C1B . 1.374(3) ?
    O1B C13B . 1.379(3) ?
    O2B C5B . 1.227(3) ?
    O3B C9B . 1.221(3) ?
    O4B C15B . 1.237(3) ?
    O5B C19B . 1.322(3) ?
    O5B H5OB . 0.82 ?
    C1B C6B . 1.347(4) ?
    C1B C2B . 1.492(4) ?
    C2B C3B . 1.535(4) ?
    C2B H2C . 0.97 ?
    C2B H2D . 0.97 ?
    C3B C20B . 1.532(4) ?
    C3B C21B . 1.533(4) ?
    C3B C4B . 1.541(4) ?
    C4B C5B . 1.504(4) ?
    C4B H4C . 0.97 ?
    C4B H4D . 0.97 ?
    C5B C6B . 1.466(3) ?
    C6B C7B . 1.509(3) ?
    C7B C8B . 1.514(3) ?
    C7B C14B . 1.532(3) ?
    C7B H7B . 0.98 ?
    C8B C13B . 1.339(4) ?
    C8B C9B . 1.462(4) ?
    C9B C10B . 1.506(4) ?
    C10B C11B . 1.520(5) ?
    C10B H10C . 0.97 ?
    C10B H10D . 0.97 ?
    C11B C23B . 1.533(4) ?
    C11B C22B . 1.535(5) ?
    C11B C12B . 1.536(4) ?
    C12B C13B . 1.492(4) ?
    C12B H12C . 0.97 ?
    C12B H12D . 0.97 ?
    C14B C19B . 1.371(3) ?
    C14B C15B . 1.450(3) ?
    C15B C16B . 1.524(4) ?
    C16B C17B . 1.533(4) ?
    C16B H16C . 0.97 ?
    C16B H16D . 0.97 ?
    C17B C18B . 1.528(4) ?
    C17B C24B . 1.530(4) ?
    C17B C25B . 1.532(4) ?
    C18B C19B . 1.512(3) ?
    C18B H18C . 0.97 ?
    C18B H18D . 0.97 ?
    C20B H20D . 0.96 ?
    C20B H20E . 0.96 ?
    C20B H20F . 0.96 ?
    C21B H21D . 0.96 ?
    C21B H21E . 0.96 ?
    C21B H21F . 0.96 ?
    C22B H22D . 0.96 ?
    C22B H22E . 0.96 ?
    C22B H22F . 0.96 ?
    C23B H23D . 0.96 ?
    C23B H23E . 0.96 ?
    C23B H23F . 0.96 ?
    C24B H24D . 0.96 ?
    C24B H24E . 0.96 ?
    C24B H24F . 0.96 ?
    C25B H25D . 0.96 ?
    C25B H25E . 0.96 ?
    C25B H25F . 0.96 ?
    O1W H1W1 . 0.85 ?
    O1W H2W1 . 0.89 ?
    N1 C26 . 1.474(4) ?
    N1 C27 . 1.476(4) ?
    N1 H1N1 . 0.88 ?
    N1 H2N1 . 0.86 ?
    C26 H26A . 0.96 ?
    C26 H26B . 0.96 ?
    C26 H26C . 0.96 ?
    C27 H27A . 0.96 ?
    C27 H27B . 0.96 ?
    C27 H27C . 0.96 ?
    C28 C29 . 1.511(10) ?
    C28 H28A . 0.96 ?
    C28 H28B . 0.96 ?
    C28 H28C . 0.96 ?
    C29 C30 . 1.518(10) ?
    C29 H29A . 0.96 ?
    C29 H29B . 0.96 ?
    C30 C31 . 1.539(10) ?
    C30 H30A . 0.96 ?
    C30 H30B . 0.96 ?
    C31 C32 . 1.526(10) ?
    C31 H31A . 0.96 ?
    C31 H31B . 0.96 ?
    C32 C33 . 1.516(10) ?
    C32 H32A . 0.96 ?
    C32 H32B . 0.96 ?
    C33 H33A . 0.96 ?
    C33 H33B . 0.96 ?
    C33 H33C . 0.96 ?
    C28X C29X . 1.529(10) ?
    C28X H28D . 0.96 ?
    C28X H28E . 0.96 ?
    C28X H28F . 0.96 ?
    C29X C30X . 1.508(10) ?
    C29X H29C . 0.96 ?
    C29X H29D . 0.96 ?
    C30X C31X . 1.534(10) ?
    C30X H30C . 0.96 ?
    C30X H30D . 0.96 ?
    C31X C32X . 1.530(10) ?
    C31X H31C . 0.96 ?
    C31X H31D . 0.96 ?
    C32X C33X . 1.516(10) ?
    C32X H32C . 0.96 ?
    C32X H32D . 0.96 ?
    C33X H33D . 0.96 ?
    C33X H33E . 0.96 ?
    C33X H33F . 0.96 ?
loop_
    _geom_angle_atom_site_label_1
    _geom_angle_atom_site_label_2
    _geom_angle_atom_site_label_3
    _geom_angle_site_symmetry_1
    _geom_angle_site_symmetry_3
    _geom_angle
    _geom_angle_publ_flag
    C13A O1A C1A . . 117.2(2) ?
    C6A C1A O1A . . 122.7(2) ?
    C6A C1A C2A . . 125.9(2) ?
    O1A C1A C2A . . 111.4(2) ?
    C1A C2A C3A . . 111.6(2) ?
    C1A C2A H2A . . 109.3 ?
    C3A C2A H2A . . 109.3 ?
    C1A C2A H2B . . 109.3 ?
    C3A C2A H2B . . 109.3 ?
    H2A C2A H2B . . 108.0 ?
    C4A C3A C20A . . 110.3(2) ?
    C4A C3A C21A . . 109.2(2) ?
    C20A C3A C21A . . 109.3(2) ?
    C4A C3A C2A . . 107.2(2) ?
    C20A C3A C2A . . 110.9(2) ?
    C21A C3A C2A . . 109.9(2) ?
    C5A C4A C3A . . 114.0(2) ?
    C5A C4A H4A . . 108.7 ?
    C3A C4A H4A . . 108.7 ?
    C5A C4A H4B . . 108.7 ?
    C3A C4A H4B . . 108.7 ?
    H4A C4A H4B . . 107.6 ?
    O2A C5A C6A . . 120.4(2) ?
    O2A C5A C4A . . 121.7(2) ?
    C6A C5A C4A . . 117.7(2) ?
    C1A C6A C5A . . 117.8(2) ?
    C1A C6A C7A . . 122.4(2) ?
    C5A C6A C7A . . 119.7(2) ?
    C6A C7A C8A . . 107.6(2) ?
    C6A C7A C14A . . 112.2(2) ?
    C8A C7A C14A . . 112.9(2) ?
    C6A C7A H7A . . 108.0 ?
    C8A C7A H7A . . 108.0 ?
    C14A C7A H7A . . 108.0 ?
    C13A C8A C9A . . 118.9(2) ?
    C13A C8A C7A . . 121.6(2) ?
    C9A C8A C7A . . 119.5(2) ?
    O3A C9A C8A . . 122.0(2) ?
    O3A C9A C10A . . 121.0(2) ?
    C8A C9A C10A . . 117.0(2) ?
    C9A C10A C11A . . 113.3(2) ?
    C9A C10A H10A . . 108.9 ?
    C11A C10A H10A . . 108.9 ?
    C9A C10A H10B . . 108.9 ?
    C11A C10A H10B . . 108.9 ?
    H10A C10A H10B . . 107.7 ?
    C22A C11A C12A . . 110.5(3) ?
    C22A C11A C23A . . 109.8(3) ?
    C12A C11A C23A . . 108.9(2) ?
    C22A C11A C10A . . 110.3(2) ?
    C12A C11A C10A . . 107.8(2) ?
    C23A C11A C10A . . 109.5(3) ?
    C13A C12A C11A . . 113.0(2) ?
    C13A C12A H12A . . 109.0 ?
    C11A C12A H12A . . 109.0 ?
    C13A C12A H12B . . 109.0 ?
    C11A C12A H12B . . 109.0 ?
    H12A C12A H12B . . 107.8 ?
    C8A C13A O1A . . 123.3(2) ?
    C8A C13A C12A . . 125.8(2) ?
    O1A C13A C12A . . 110.8(2) ?
    C19A C14A C15A . . 119.8(2) ?
    C19A C14A C7A . . 119.5(2) ?
    C15A C14A C7A . . 120.6(2) ?
    O4A C15A C14A . . 124.0(2) ?
    O4A C15A C16A . . 116.4(2) ?
    C14A C15A C16A . . 119.6(2) ?
    C15A C16A C17A . . 116.0(2) ?
    C15A C16A H16A . . 108.3 ?
    C17A C16A H16A . . 108.3 ?
    C15A C16A H16B . . 108.3 ?
    C17A C16A H16B . . 108.3 ?
    H16A C16A H16B . . 107.4 ?
    C25A C17A C16A . . 110.6(2) ?
    C25A C17A C18A . . 109.7(2) ?
    C16A C17A C18A . . 107.7(2) ?
    C25A C17A C24A . . 108.6(2) ?
    C16A C17A C24A . . 110.5(2) ?
    C18A C17A C24A . . 109.9(2) ?
    C19A C18A C17A . . 113.7(2) ?
    C19A C18A H18A . . 108.8 ?
    C17A C18A H18A . . 108.8 ?
    C19A C18A H18B . . 108.8 ?
    C17A C18A H18B . . 108.8 ?
    H18A C18A H18B . . 107.7 ?
    O5A C19A C14A . . 121.4(2) ?
    O5A C19A C18A . . 117.7(2) ?
    C14A C19A C18A . . 120.8(2) ?
    C3A C20A H20A . . 109.5 ?
    C3A C20A H20B . . 109.5 ?
    H20A C20A H20B . . 109.5 ?
    C3A C20A H20C . . 109.5 ?
    H20A C20A H20C . . 109.5 ?
    H20B C20A H20C . . 109.5 ?
    C3A C21A H21A . . 109.5 ?
    C3A C21A H21B . . 109.5 ?
    H21A C21A H21B . . 109.5 ?
    C3A C21A H21C . . 109.5 ?
    H21A C21A H21C . . 109.5 ?
    H21B C21A H21C . . 109.5 ?
    C11A C22A H22A . . 109.5 ?
    C11A C22A H22B . . 109.5 ?
    H22A C22A H22B . . 109.5 ?
    C11A C22A H22C . . 109.5 ?
    H22A C22A H22C . . 109.5 ?
    H22B C22A H22C . . 109.5 ?
    C11A C23A H23A . . 109.5 ?
    C11A C23A H23B . . 109.5 ?
    H23A C23A H23B . . 109.5 ?
    C11A C23A H23C . . 109.5 ?
    H23A C23A H23C . . 109.5 ?
    H23B C23A H23C . . 109.5 ?
    C17A C24A H24A . . 109.5 ?
    C17A C24A H24B . . 109.5 ?
    H24A C24A H24B . . 109.5 ?
    C17A C24A H24C . . 109.5 ?
    H24A C24A H24C . . 109.5 ?
    H24B C24A H24C . . 109.5 ?
    C17A C25A H25A . . 109.5 ?
    C17A C25A H25B . . 109.5 ?
    H25A C25A H25B . . 109.5 ?
    C17A C25A H25C . . 109.5 ?
    H25A C25A H25C . . 109.5 ?
    H25B C25A H25C . . 109.5 ?
    C1B O1B C13B . . 117.7(2) ?
    C19B O5B H5OB . . 109.5 ?
    C6B C1B O1B . . 123.1(2) ?
    C6B C1B C2B . . 125.2(2) ?
    O1B C1B C2B . . 111.7(2) ?
    C1B C2B C3B . . 111.8(2) ?
    C1B C2B H2C . . 109.3 ?
    C3B C2B H2C . . 109.3 ?
    C1B C2B H2D . . 109.3 ?
    C3B C2B H2D . . 109.3 ?
    H2C C2B H2D . . 107.9 ?
    C20B C3B C21B . . 109.8(2) ?
    C20B C3B C2B . . 110.4(2) ?
    C21B C3B C2B . . 109.8(2) ?
    C20B C3B C4B . . 110.2(2) ?
    C21B C3B C4B . . 109.0(2) ?
    C2B C3B C4B . . 107.5(2) ?
    C5B C4B C3B . . 113.3(2) ?
    C5B C4B H4C . . 108.9 ?
    C3B C4B H4C . . 108.9 ?
    C5B C4B H4D . . 108.9 ?
    C3B C4B H4D . . 108.9 ?
    H4C C4B H4D . . 107.7 ?
    O2B C5B C6B . . 121.3(2) ?
    O2B C5B C4B . . 120.9(2) ?
    C6B C5B C4B . . 117.8(2) ?
    C1B C6B C5B . . 119.1(2) ?
    C1B C6B C7B . . 121.9(2) ?
    C5B C6B C7B . . 118.9(2) ?
    C6B C7B C8B . . 108.6(2) ?
    C6B C7B C14B . . 110.29(19) ?
    C8B C7B C14B . . 113.1(2) ?
    C6B C7B H7B . . 108.2 ?
    C8B C7B H7B . . 108.2 ?
    C14B C7B H7B . . 108.2 ?
    C13B C8B C9B . . 118.5(2) ?
    C13B C8B C7B . . 122.2(2) ?
    C9B C8B C7B . . 119.3(2) ?
    O3B C9B C8B . . 121.3(3) ?
    O3B C9B C10B . . 121.8(3) ?
    C8B C9B C10B . . 116.8(2) ?
    C9B C10B C11B . . 113.5(2) ?
    C9B C10B H10C . . 108.9 ?
    C11B C10B H10C . . 108.9 ?
    C9B C10B H10D . . 108.9 ?
    C11B C10B H10D . . 108.9 ?
    H10C C10B H10D . . 107.7 ?
    C10B C11B C23B . . 110.2(3) ?
    C10B C11B C22B . . 110.5(3) ?
    C23B C11B C22B . . 109.0(3) ?
    C10B C11B C12B . . 107.7(2) ?
    C23B C11B C12B . . 109.3(2) ?
    C22B C11B C12B . . 110.1(3) ?
    C13B C12B C11B . . 112.7(2) ?
    C13B C12B H12C . . 109.1 ?
    C11B C12B H12C . . 109.1 ?
    C13B C12B H12D . . 109.1 ?
    C11B C12B H12D . . 109.1 ?
    H12C C12B H12D . . 107.8 ?
    C8B C13B O1B . . 122.9(2) ?
    C8B C13B C12B . . 126.1(2) ?
    O1B C13B C12B . . 111.0(2) ?
    C19B C14B C15B . . 120.0(2) ?
    C19B C14B C7B . . 120.8(2) ?
    C15B C14B C7B . . 118.9(2) ?
    O4B C15B C14B . . 123.0(2) ?
    O4B C15B C16B . . 119.0(2) ?
    C14B C15B C16B . . 118.0(2) ?
    C15B C16B C17B . . 113.2(2) ?
    C15B C16B H16C . . 108.9 ?
    C17B C16B H16C . . 108.9 ?
    C15B C16B H16D . . 108.9 ?
    C17B C16B H16D . . 108.9 ?
    H16C C16B H16D . . 107.7 ?
    C18B C17B C24B . . 111.2(2) ?
    C18B C17B C25B . . 109.4(2) ?
    C24B C17B C25B . . 108.7(2) ?
    C18B C17B C16B . . 107.3(2) ?
    C24B C17B C16B . . 110.2(2) ?
    C25B C17B C16B . . 110.1(2) ?
    C19B C18B C17B . . 112.9(2) ?
    C19B C18B H18C . . 109.0 ?
    C17B C18B H18C . . 109.0 ?
    C19B C18B H18D . . 109.0 ?
    C17B C18B H18D . . 109.0 ?
    H18C C18B H18D . . 107.8 ?
    O5B C19B C14B . . 120.0(2) ?
    O5B C19B C18B . . 117.2(2) ?
    C14B C19B C18B . . 122.8(2) ?
    C3B C20B H20D . . 109.5 ?
    C3B C20B H20E . . 109.5 ?
    H20D C20B H20E . . 109.5 ?
    C3B C20B H20F . . 109.5 ?
    H20D C20B H20F . . 109.5 ?
    H20E C20B H20F . . 109.5 ?
    C3B C21B H21D . . 109.5 ?
    C3B C21B H21E . . 109.5 ?
    H21D C21B H21E . . 109.5 ?
    C3B C21B H21F . . 109.5 ?
    H21D C21B H21F . . 109.5 ?
    H21E C21B H21F . . 109.5 ?
    C11B C22B H22D . . 109.5 ?
    C11B C22B H22E . . 109.5 ?
    H22D C22B H22E . . 109.5 ?
    C11B C22B H22F . . 109.5 ?
    H22D C22B H22F . . 109.5 ?
    H22E C22B H22F . . 109.5 ?
    C11B C23B H23D . . 109.5 ?
    C11B C23B H23E . . 109.5 ?
    H23D C23B H23E . . 109.5 ?
    C11B C23B H23F . . 109.5 ?
    H23D C23B H23F . . 109.5 ?
    H23E C23B H23F . . 109.5 ?
    C17B C24B H24D . . 109.5 ?
    C17B C24B H24E . . 109.5 ?
    H24D C24B H24E . . 109.5 ?
    C17B C24B H24F . . 109.5 ?
    H24D C24B H24F . . 109.5 ?
    H24E C24B H24F . . 109.5 ?
    C17B C25B H25D . . 109.5 ?
    C17B C25B H25E . . 109.5 ?
    H25D C25B H25E . . 109.5 ?
    C17B C25B H25F . . 109.5 ?
    H25D C25B H25F . . 109.5 ?
    H25E C25B H25F . . 109.5 ?
    H1W1 O1W H2W1 . . 98.6 ?
    C26 N1 C27 . . 112.9(3) ?
    C26 N1 H1N1 . . 109.5 ?
    C27 N1 H1N1 . . 104.4 ?
    C26 N1 H2N1 . . 114.0 ?
    C27 N1 H2N1 . . 98.8 ?
    H1N1 N1 H2N1 . . 116.4 ?
    N1 C26 H26A . . 109.5 ?
    N1 C26 H26B . . 109.5 ?
    H26A C26 H26B . . 109.5 ?
    N1 C26 H26C . . 109.5 ?
    H26A C26 H26C . . 109.5 ?
    H26B C26 H26C . . 109.5 ?
    N1 C27 H27A . . 109.5 ?
    N1 C27 H27B . . 109.5 ?
    H27A C27 H27B . . 109.5 ?
    N1 C27 H27C . . 109.5 ?
    H27A C27 H27C . . 109.5 ?
    H27B C27 H27C . . 109.5 ?
    C29 C28 H28A . . 110.4 ?
    C29 C28 H28B . . 111.6 ?
    H28A C28 H28B . . 109.5 ?
    C29 C28 H28C . . 106.4 ?
    H28A C28 H28C . . 109.5 ?
    H28B C28 H28C . . 109.5 ?
    C28 C29 C30 . . 111.0(10) ?
    C28 C29 H29A . . 110.0 ?
    C30 C29 H29A . . 111.6 ?
    C28 C29 H29B . . 104.9 ?
    C30 C29 H29B . . 111.7 ?
    H29A C29 H29B . . 107.2 ?
    C29 C30 C31 . . 108.7(9) ?
    C29 C30 H30A . . 109.4 ?
    C31 C30 H30A . . 110.7 ?
    C29 C30 H30B . . 108.2 ?
    C31 C30 H30B . . 114.0 ?
    H30A C30 H30B . . 105.8 ?
    C32 C31 C30 . . 107.6(9) ?
    C32 C31 H31A . . 113.3 ?
    C30 C31 H31A . . 120.4 ?
    C32 C31 H31B . . 86.1 ?
    C30 C31 H31B . . 114.9 ?
    H31A C31 H31B . . 109.4 ?
    C33 C32 C31 . . 110.7(10) ?
    C33 C32 H32A . . 125.1 ?
    C31 C32 H32A . . 107.6 ?
    C33 C32 H32B . . 110.2 ?
    C31 C32 H32B . . 87.9 ?
    H32A C32 H32B . . 109.1 ?
    C32 C33 H33A . . 94.7 ?
    C32 C33 H33B . . 108.8 ?
    H33A C33 H33B . . 109.5 ?
    C32 C33 H33C . . 123.6 ?
    H33A C33 H33C . . 109.5 ?
    H33B C33 H33C . . 109.5 ?
    C29X C28X H28D . . 105.3 ?
    C29X C28X H28E . . 125.5 ?
    H28D C28X H28E . . 109.5 ?
    C29X C28X H28F . . 96.4 ?
    H28D C28X H28F . . 109.5 ?
    H28E C28X H28F . . 109.5 ?
    C30X C29X C28X . . 111.7(10) ?
    C30X C29X H29C . . 121.3 ?
    C28X C29X H29C . . 118.8 ?
    C30X C29X H29D . . 101.4 ?
    C28X C29X H29D . . 91.5 ?
    H29C C29X H29D . . 105.2 ?
    C29X C30X C31X . . 110.9(9) ?
    C29X C30X H30C . . 119.6 ?
    C31X C30X H30C . . 111.3 ?
    C29X C30X H30D . . 103.1 ?
    C31X C30X H30D . . 105.6 ?
    H30C C30X H30D . . 104.9 ?
    C32X C31X C30X . . 108.7(9) ?
    C32X C31X H31C . . 104.8 ?
    C30X C31X H31C . . 116.8 ?
    C32X C31X H31D . . 102.5 ?
    C30X C31X H31D . . 114.1 ?
    H31C C31X H31D . . 108.6 ?
    C33X C32X C31X . . 110.3(10) ?
    C33X C32X H32C . . 112.9 ?
    C31X C32X H32C . . 106.1 ?
    C33X C32X H32D . . 113.4 ?
    C31X C32X H32D . . 104.1 ?
    H32C C32X H32D . . 109.4 ?
    C32X C33X H33D . . 106.2 ?
    C32X C33X H33E . . 111.4 ?
    H33D C33X H33E . . 109.5 ?
    C32X C33X H33F . . 110.8 ?
    H33D C33X H33F . . 109.5 ?
    H33E C33X H33F . . 109.5 ?
loop_
    _geom_torsion_atom_site_label_1
    _geom_torsion_atom_site_label_2
    _geom_torsion_atom_site_label_3
    _geom_torsion_atom_site_label_4
    _geom_torsion_site_symmetry_1
    _geom_torsion_site_symmetry_2
    _geom_torsion_site_symmetry_3
    _geom_torsion_site_symmetry_4
    _geom_torsion
    _geom_torsion_publ_flag
    C13A O1A C1A C6A . . . . 10.7(3) ?
    C13A O1A C1A C2A . . . . -167.9(2) ?
    C6A C1A C2A C3A . . . . 20.0(4) ?
    O1A C1A C2A C3A . . . . -161.5(2) ?
    C1A C2A C3A C4A . . . . -49.6(3) ?
    C1A C2A C3A C20A . . . . 70.9(3) ?
    C1A C2A C3A C21A . . . . -168.2(2) ?
    C20A C3A C4A C5A . . . . -64.5(3) ?
    C21A C3A C4A C5A . . . . 175.4(2) ?
    C2A C3A C4A C5A . . . . 56.4(3) ?
    C3A C4A C5A O2A . . . . 153.4(3) ?
    C3A C4A C5A C6A . . . . -31.2(3) ?
    O1A C1A C6A C5A . . . . -170.5(2) ?
    C2A C1A C6A C5A . . . . 7.8(4) ?
    O1A C1A C6A C7A . . . . 7.6(4) ?
    C2A C1A C6A C7A . . . . -174.0(2) ?
    O2A C5A C6A C1A . . . . 173.2(2) ?
    C4A C5A C6A C1A . . . . -2.2(3) ?
    O2A C5A C6A C7A . . . . -5.0(4) ?
    C4A C5A C6A C7A . . . . 179.6(2) ?
    C1A C6A C7A C8A . . . . -22.5(3) ?
    C5A C6A C7A C8A . . . . 155.6(2) ?
    C1A C6A C7A C14A . . . . 102.3(3) ?
    C5A C6A C7A C14A . . . . -79.6(3) ?
    C6A C7A C8A C13A . . . . 22.2(3) ?
    C14A C7A C8A C13A . . . . -102.2(3) ?
    C6A C7A C8A C9A . . . . -156.9(2) ?
    C14A C7A C8A C9A . . . . 78.7(3) ?
    C13A C8A C9A O3A . . . . 177.5(2) ?
    C7A C8A C9A O3A . . . . -3.3(4) ?
    C13A C8A C9A C10A . . . . -5.0(4) ?
    C7A C8A C9A C10A . . . . 174.2(2) ?
    O3A C9A C10A C11A . . . . -145.0(3) ?
    C8A C9A C10A C11A . . . . 37.5(3) ?
    C9A C10A C11A C22A . . . . 64.4(3) ?
    C9A C10A C11A C12A . . . . -56.3(3) ?
    C9A C10A C11A C23A . . . . -174.6(3) ?
    C22A C11A C12A C13A . . . . -75.9(3) ?
    C23A C11A C12A C13A . . . . 163.5(3) ?
    C10A C11A C12A C13A . . . . 44.7(3) ?
    C9A C8A C13A O1A . . . . 171.9(2) ?
    C7A C8A C13A O1A . . . . -7.2(4) ?
    C9A C8A C13A C12A . . . . -6.3(4) ?
    C7A C8A C13A C12A . . . . 174.5(2) ?
    C1A O1A C13A C8A . . . . -10.8(3) ?
    C1A O1A C13A C12A . . . . 167.7(2) ?
    C11A C12A C13A C8A . . . . -15.4(4) ?
    C11A C12A C13A O1A . . . . 166.1(2) ?
    C6A C7A C14A C19A . . . . -58.8(3) ?
    C8A C7A C14A C19A . . . . 63.0(3) ?
    C6A C7A C14A C15A . . . . 123.0(2) ?
    C8A C7A C14A C15A . . . . -115.2(3) ?
    C19A C14A C15A O4A . . . . -170.3(2) ?
    C7A C14A C15A O4A . . . . 7.9(4) ?
    C19A C14A C15A C16A . . . . 8.6(4) ?
    C7A C14A C15A C16A . . . . -173.2(2) ?
    O4A C15A C16A C17A . . . . -162.9(2) ?
    C14A C15A C16A C17A . . . . 18.1(3) ?
    C15A C16A C17A C25A . . . . -166.8(2) ?
    C15A C16A C17A C18A . . . . -46.9(3) ?
    C15A C16A C17A C24A . . . . 73.0(3) ?
    C25A C17A C18A C19A . . . . 172.6(2) ?
    C16A C17A C18A C19A . . . . 52.2(3) ?
    C24A C17A C18A C19A . . . . -68.2(3) ?
    C15A C14A C19A O5A . . . . 176.3(2) ?
    C7A C14A C19A O5A . . . . -1.9(4) ?
    C15A C14A C19A C18A . . . . -2.6(4) ?
    C7A C14A C19A C18A . . . . 179.2(2) ?
    C17A C18A C19A O5A . . . . 151.4(2) ?
    C17A C18A C19A C14A . . . . -29.7(3) ?
    C13B O1B C1B C6B . . . . -8.4(3) ?
    C13B O1B C1B C2B . . . . 171.9(2) ?
    C6B C1B C2B C3B . . . . -23.8(3) ?
    O1B C1B C2B C3B . . . . 155.9(2) ?
    C1B C2B C3B C20B . . . . -70.1(3) ?
    C1B C2B C3B C21B . . . . 168.7(2) ?
    C1B C2B C3B C4B . . . . 50.2(3) ?
    C20B C3B C4B C5B . . . . 64.7(3) ?
    C21B C3B C4B C5B . . . . -174.7(2) ?
    C2B C3B C4B C5B . . . . -55.7(3) ?
    C3B C4B C5B O2B . . . . -147.8(2) ?
    C3B C4B C5B C6B . . . . 32.9(3) ?
    O1B C1B C6B C5B . . . . 178.5(2) ?
    C2B C1B C6B C5B . . . . -1.8(4) ?
    O1B C1B C6B C7B . . . . -6.4(4) ?
    C2B C1B C6B C7B . . . . 173.3(2) ?
    O2B C5B C6B C1B . . . . 177.9(2) ?
    C4B C5B C6B C1B . . . . -2.7(3) ?
    O2B C5B C6B C7B . . . . 2.7(3) ?
    C4B C5B C6B C7B . . . . -178.0(2) ?
    C1B C6B C7B C8B . . . . 18.8(3) ?
    C5B C6B C7B C8B . . . . -166.2(2) ?
    C1B C6B C7B C14B . . . . -105.7(3) ?
    C5B C6B C7B C14B . . . . 69.3(3) ?
    C6B C7B C8B C13B . . . . -19.1(3) ?
    C14B C7B C8B C13B . . . . 103.7(3) ?
    C6B C7B C8B C9B . . . . 160.0(2) ?
    C14B C7B C8B C9B . . . . -77.2(3) ?
    C13B C8B C9B O3B . . . . -178.8(3) ?
    C7B C8B C9B O3B . . . . 2.0(4) ?
    C13B C8B C9B C10B . . . . 3.9(4) ?
    C7B C8B C9B C10B . . . . -175.2(2) ?
    O3B C9B C10B C11B . . . . 144.8(3) ?
    C8B C9B C10B C11B . . . . -37.9(4) ?
    C9B C10B C11B C23B . . . . 176.2(3) ?
    C9B C10B C11B C22B . . . . -63.2(3) ?
    C9B C10B C11B C12B . . . . 57.0(3) ?
    C10B C11B C12B C13B . . . . -44.3(3) ?
    C23B C11B C12B C13B . . . . -164.1(3) ?
    C22B C11B C12B C13B . . . . 76.2(3) ?
    C9B C8B C13B O1B . . . . -172.2(2) ?
    C7B C8B C13B O1B . . . . 6.9(4) ?
    C9B C8B C13B C12B . . . . 8.4(4) ?
    C7B C8B C13B C12B . . . . -172.5(2) ?
    C1B O1B C13B C8B . . . . 8.1(3) ?
    C1B O1B C13B C12B . . . . -172.4(2) ?
    C11B C12B C13B C8B . . . . 13.5(4) ?
    C11B C12B C13B O1B . . . . -166.0(2) ?
    C6B C7B C14B C19B . . . . 60.2(3) ?
    C8B C7B C14B C19B . . . . -61.6(3) ?
    C6B C7B C14B C15B . . . . -113.7(2) ?
    C8B C7B C14B C15B . . . . 124.5(2) ?
    C19B C14B C15B O4B . . . . -177.5(2) ?
    C7B C14B C15B O4B . . . . -3.5(4) ?
    C19B C14B C15B C16B . . . . 3.2(3) ?
    C7B C14B C15B C16B . . . . 177.2(2) ?
    O4B C15B C16B C17B . . . . 147.8(2) ?
    C14B C15B C16B C17B . . . . -32.9(3) ?
    C15B C16B C17B C18B . . . . 55.7(3) ?
    C15B C16B C17B C24B . . . . -65.6(3) ?
    C15B C16B C17B C25B . . . . 174.6(2) ?
    C24B C17B C18B C19B . . . . 69.2(3) ?
    C25B C17B C18B C19B . . . . -170.8(2) ?
    C16B C17B C18B C19B . . . . -51.4(3) ?
    C15B C14B C19B O5B . . . . -179.2(2) ?
    C7B C14B C19B O5B . . . . 6.9(4) ?
    C15B C14B C19B C18B . . . . 0.6(4) ?
    C7B C14B C19B C18B . . . . -173.3(2) ?
    C17B C18B C19B O5B . . . . -154.9(2) ?
    C17B C18B C19B C14B . . . . 25.3(4) ?
    C28 C29 C30 C31 . . . . 169(2) ?
    C29 C30 C31 C32 . . . . 178(2) ?
    C30 C31 C32 C33 . . . . 175(4) ?
    C28X C29X C30X C31X . . . . 171(3) ?
    C29X C30X C31X C32X . . . . -179(3) ?
    C30X C31X C32X C33X . . . . 177(3) ?
loop_
    _geom_hbond_atom_site_label_D
    _geom_hbond_atom_site_label_H
    _geom_hbond_atom_site_label_A
    _geom_hbond_site_symmetry_A
    _geom_hbond_distance_DH
    _geom_hbond_distance_HA
    _geom_hbond_distance_DA
    _geom_hbond_angle_DHA
    _geom_hbond_publ_flag
    O5B H5OB O5A . 0.82 1.69 2.488(2) 163 yes
    O1W H2W1 O4A 2_565 0.89 2.03 2.918(3) 175 yes
    N1 H1N1 O4A 4_555 0.88 1.94 2.755(3) 155 yes
    N1 H2N1 O1W . 0.87 2.01 2.860(3) 167 yes
    C4B H4C O2A 2_565 0.97 2.48 3.353(4) 150 yes
    C12A H12B O3A 3_555 0.97 2.41 3.261(3) 146 yes
    C12B H12C O3B 3_465 0.97 2.36 3.238(3) 150 yes
    C18A H18A O5B . 0.97 2.55 3.227(3) 126 yes
    C26 H26C O4B . 0.96 2.42 3.244(4) 144 yes
    C27 H27B O3B . 0.96 2.34 3.055(4) 131 yes
