# Supplementary material for: Dimethyl­ammonium 5,5-dimethyl-3-oxo-2-(3,3,6,6-tetra­methyl-1,8-dioxo-2,3,4,5,6,7,8,9-octa­hydro-1H-xanthen-9-yl)cyclo­hex-1-enolate 9-(2-hydr­oxy-4,4-dimethyl-6-oxocyclo­hex-1-en­yl)-3,3,6,6-tetra­methyl-3,4,5,6,7,9-hexa­hydro-1H-xanthene-1,8(2H)-dione n-hexane hemisolvate monohydrate
Source: Acta Crystallogr Sect E Struct Rep Online. 2010 Jan 30;66(Pt 2):o470–1. doi: 10.1107/S1600536810003107 (PMC2979890; doi:10.1107/S1600536810003107)
Supplement: Supplementary file 2 [file e-66-0o470-Isup2.hkl]

# 
# h,k,l, Fc-squared, Fo-squared, sigma(Fo-squared) and status flag 
# 
data_I
_shelx_title ' nh01a_0m in Pna2(1)  (100K)' 
_shelx_refln_list_code          4 
_shelx_F_calc_maximum      319.32 
_exptl_crystal_F_000      2020.00 
_reflns_d_resolution_high  0.7094 
 
loop_ 
 _symmetry_equiv_pos_as_xyz 
 'x, y, z' 
 '-x, -y, z+1/2' 
 'x+1/2, -y+1/2, z' 
 '-x+1/2, y+1/2, z+1/2' 
 
_cell_length_a    11.2438 
_cell_length_b    20.1671 
_cell_length_c    23.6474 
_cell_angle_alpha  90.000 
_cell_angle_beta   90.000 
_cell_angle_gamma  90.000 
 
_shelx_F_squared_multiplier     1.000 
 
loop_ 
 _refln_index_h 
 _refln_index_k 
 _refln_index_l 
 _refln_F_squared_calc 
 _refln_F_squared_meas 
 _refln_F_squared_sigma 
 _refln_observed_status 
   2   0   0    14544.70     9860.86    230.41 o 
   4   0   0     1623.05     2206.77     69.86 o 
   6   0   0        0.03        5.91     11.68 o 
   8   0   0     4026.47     3548.98    119.30 o 
  10   0   0     3027.77     3040.90    116.73 o 
  12   0   0      443.03      449.75     53.64 o 
  14   0   0      130.81      183.78     37.38 o 
   1   1   0     4735.27     5309.22    126.35 o 
   2   1   0     3597.71     4104.29    103.99 o 
   5   1   0     9031.50     8828.26    225.19 o 
   6   1   0     2941.60     2978.44     97.94 o 
   7   1   0       92.48       88.35     23.73 o 
   8   1   0       44.60       77.66     15.20 o 
   9   1   0      726.42      548.47     32.98 o 
  10   1   0     1238.23      984.14    110.83 o 
  11   1   0      179.02      186.59     25.81 o 
  12   1   0       39.81       15.91     17.17 o 
  13   1   0      131.31      152.12     24.92 o 
  14   1   0       67.20       70.91     36.57 o 
   1   2   0      490.48      615.37     15.86 o 
   2   2   0    25524.13    28358.35    374.85 o 
   3   2   0      908.34      652.94     20.85 o 
   4   2   0      408.50      351.78     17.19 o 
   5   2   0      430.08      439.48     20.83 o 
   6   2   0     1193.38      826.98     40.99 o 
   7   2   0      659.41      350.06     29.16 o 
   8   2   0      295.16      142.44     87.90 o 
   9   2   0     1113.31     1060.59     64.24 o 
  10   2   0      554.27      329.16    130.90 o 
  11   2   0       51.74       32.05     13.64 o 
  12   2   0      552.11      484.50     25.73 o 
  13   2   0      356.24      375.42     37.05 o 
  14   2   0       37.01       53.71     33.87 o 
  15   2   0       17.71       -3.44     31.39 o 
   1   3   0      296.78      223.53      7.41 o 
   2   3   0       95.13      332.79     14.97 o 
   3   3   0     3379.91     3460.16     53.93 o 
   4   3   0     1316.54     1356.07     29.61 o 
   5   3   0       88.06      108.88      8.25 o 
   6   3   0      142.37      106.61     13.83 o 
   7   3   0      257.49      313.77     34.67 o 
   8   3   0       82.90      129.88     41.09 o 
   9   3   0      141.27      235.53     19.15 o 
  10   3   0     1400.77     1240.77     53.62 o 
  11   3   0        5.44        3.96     11.53 o 
  12   3   0      134.25      144.98     18.78 o 
  13   3   0       70.37      113.13     24.21 o 
  14   3   0       31.82        6.50     32.45 o 
  15   3   0       21.40       25.42     34.68 o 
   0   4   0   101963.77   108198.50   1445.15 o 
   1   4   0       15.50       10.95      2.91 o 
   2   4   0      116.37      181.73      8.73 o 
   3   4   0      251.13      164.41      8.88 o 
   4   4   0      611.69      795.51     20.30 o 
   5   4   0     4183.80     3836.01     64.12 o 
   6   4   0      141.76      130.72     11.37 o 
   7   4   0      209.59      230.75     15.67 o 
   8   4   0      631.54      566.11     23.29 o 
   9   4   0     3299.96     2990.25     62.49 o 
  10   4   0     1358.01     1402.58     41.00 o 
  11   4   0        3.16        6.60      9.89 o 
  12   4   0       14.84       21.57     20.45 o 
  13   4   0      139.86      160.06     42.20 o 
  14   4   0       11.26       32.71     33.46 o 
  15   4   0      181.24      270.55     54.21 o 
   1   5   0      140.10      176.79      7.28 o 
   2   5   0     6355.44     5457.77     67.71 o 
   3   5   0     3031.07     2984.57     69.35 o 
   4   5   0      874.97      966.02     44.03 o 
   5   5   0       75.69       66.59     11.85 o 
   6   5   0      218.92      231.18     19.31 o 
   7   5   0     1124.73     1255.94     32.85 o 
   8   5   0       29.36       36.97      9.66 o 
   9   5   0      339.65      346.76     21.11 o 
  10   5   0     5176.99     4791.99     89.96 o 
  11   5   0       34.44        6.31     10.55 o 
  12   5   0       30.32       17.24     27.71 o 
  13   5   0       69.65      128.38     38.43 o 
  14   5   0        6.16       33.86     29.86 o 
  15   5   0       15.58       67.66     42.65 o 
   0   6   0    57563.34    62141.17    834.90 o 
   1   6   0     2625.44     3211.03     39.33 o 
   2   6   0      309.38      337.01      9.29 o 
   3   6   0     7770.51     7177.94     90.68 o 
   4   6   0      276.00      198.45     13.13 o 
   5   6   0     3944.44     4155.90     68.70 o 
   6   6   0      168.96      134.12     13.07 o 
   7   6   0      804.88      700.41     24.61 o 
   8   6   0      728.06      651.26     30.83 o 
   9   6   0      811.43      884.20     30.46 o 
  10   6   0      235.82      234.16     19.70 o 
  11   6   0        6.11       12.92     14.91 o 
  12   6   0      544.76      535.99     63.29 o 
  13   6   0      243.31      255.09     48.97 o 
  14   6   0        0.68      -20.82     29.07 o 
  15   6   0       82.02      191.02     50.35 o 
   1   7   0        0.30        1.33      3.70 o 
   2   7   0     2945.30     2748.56     39.45 o 
   3   7   0      311.92      392.51      9.98 o 
   4   7   0      191.93      241.18     20.22 o 
   5   7   0     4116.06     3869.94     65.63 o 
   6   7   0      394.03      464.67     18.57 o 
   7   7   0      293.11      280.15     24.03 o 
   8   7   0     6145.55     5770.43    124.63 o 
   9   7   0      359.26      308.45     22.22 o 
  10   7   0       29.31       32.42     16.87 o 
  11   7   0      222.32      225.51     27.80 o 
  12   7   0      125.16       94.18     34.19 o 
  13   7   0       90.55       69.60     34.67 o 
  14   7   0      149.35      226.99     49.14 o 
  15   7   0        0.57       -8.14     33.98 o 
   0   8   0     1173.36      886.25     22.23 o 
   1   8   0     1799.85     2236.49     28.79 o 
   2   8   0     3338.63     3676.51     51.01 o 
   3   8   0     1496.23     1455.48     22.84 o 
   4   8   0       94.88      175.47     11.59 o 
   5   8   0       75.18       85.80      9.43 o 
   6   8   0      402.93      372.45     17.45 o 
   7   8   0       11.19       15.80      7.66 o 
   8   8   0      166.70      144.74     14.39 o 
   9   8   0        0.59       14.91     14.02 o 
  10   8   0      303.63      298.26     30.33 o 
  11   8   0       87.72       77.92     34.03 o 
  12   8   0     1005.33     1065.97     80.92 o 
  13   8   0       61.24        4.93     30.72 o 
  14   8   0       42.25       -7.40     30.98 o 
  15   8   0        5.91       35.46     38.34 o 
   1   9   0       47.83       72.92      6.86 o 
   2   9   0     3785.18     3794.65     53.44 o 
   3   9   0     1066.50      997.58     20.56 o 
   4   9   0       26.48       33.49      7.15 o 
   5   9   0     2178.45     2234.63     44.49 o 
   6   9   0       18.62        8.64      8.55 o 
   7   9   0        0.53       -1.83      7.06 o 
   8   9   0      435.90      388.75     20.95 o 
   9   9   0      249.72      335.28     30.32 o 
  10   9   0      163.87      165.88     25.06 o 
  11   9   0       51.03        7.12     24.36 o 
  12   9   0     1206.19     1295.64     88.05 o 
  13   9   0       87.03       63.97     35.66 o 
  14   9   0      112.98      126.68     47.44 o 
  15   9   0      127.37      133.29     47.80 o 
   0  10   0     7795.82     9310.82    167.39 o 
   1  10   0      104.99       71.10     10.99 o 
   2  10   0    12680.93    12710.07    155.02 o 
   3  10   0     2660.04     2891.98     44.00 o 
   4  10   0      476.95      474.83     21.50 o 
   5  10   0     4776.13     4318.15     73.59 o 
   6  10   0       41.97       40.25      9.38 o 
   7  10   0       39.77       68.83     18.69 o 
   8  10   0     2147.51     2008.36     63.82 o 
   9  10   0       27.46       20.54     21.35 o 
  10  10   0       71.91       71.48     19.57 o 
  11  10   0       61.40       36.72     28.78 o 
  12  10   0      525.16      549.89     67.81 o 
  13  10   0     1054.65     1157.75     90.55 o 
  14  10   0        1.66       54.66     40.30 o 
   1  11   0       26.41       21.22      5.70 o 
   2  11   0      437.22      359.78     13.45 o 
   3  11   0     3223.15     3260.62     49.34 o 
   4  11   0     1579.16     1726.89     30.21 o 
   5  11   0     1018.88      799.38     24.87 o 
   6  11   0      189.30      198.82     15.13 o 
   7  11   0     1848.42     1730.82     56.40 o 
   8  11   0        4.21        2.39     20.77 o 
   9  11   0      166.79      120.32     21.94 o 
  10  11   0       21.25       29.00     26.82 o 
  11  11   0        1.67       45.53     30.10 o 
  12  11   0      134.32      210.97     48.82 o 
  13  11   0       70.38      134.82     44.77 o 
  14  11   0      106.01      198.50     53.68 o 
   0  12   0        7.49       33.88      9.56 o 
   1  12   0      123.95      156.90     10.71 o 
   2  12   0     1744.70     1781.84     33.20 o 
   3  12   0       18.53       30.98      9.11 o 
   4  12   0     1090.57     1141.10     24.51 o 
   5  12   0      237.58      223.75     15.65 o 
   6  12   0       38.64       52.42     11.47 o 
   7  12   0      550.30      432.28     30.66 o 
   8  12   0        1.07       -0.62     12.53 o 
   9  12   0      101.41      101.40     19.99 o 
  10  12   0       44.50       42.57     30.28 o 
  11  12   0      254.06      229.24     46.50 o 
  12  12   0     1036.55     1069.29     84.56 o 
  13  12   0      175.04      197.46     50.63 o 
  14  12   0        5.11       46.36     35.86 o 
   1  13   0       13.88       11.98      6.32 o 
   2  13   0      868.13      841.94     22.10 o 
   3  13   0     4691.52     4582.98     67.08 o 
   4  13   0     3588.35     3573.68     54.61 o 
   5  13   0      356.09      443.59     23.46 o 
   6  13   0      420.42      486.90     40.42 o 
   7  13   0        1.92        6.33     12.71 o 
   8  13   0       97.23       80.15     37.65 o 
   9  13   0      365.24      317.21     49.20 o 
  10  13   0      112.22      127.07     40.53 o 
  11  13   0       66.08      -25.01     25.01 o 
  12  13   0      100.41      152.81     46.84 o 
  13  13   0       33.22       43.19     38.49 o 
  14  13   0       12.36      -21.06     35.17 o 
   0  14   0     2066.06     2101.24     96.88 o 
   1  14   0      157.24       95.04     13.87 o 
   2  14   0      735.42      645.56     20.26 o 
   3  14   0      552.61      512.21     18.10 o 
   4  14   0      686.25      739.17     21.00 o 
   5  14   0      188.90      191.59     21.97 o 
   6  14   0      187.61      172.51     21.71 o 
   7  14   0       30.89       24.78     22.46 o 
   8  14   0        4.90       -8.98     23.52 o 
   9  14   0       34.30      -21.90     21.90 o 
  10  14   0       48.79       -6.61     26.47 o 
  11  14   0       34.53       -2.07     29.01 o 
  12  14   0       14.51       55.92     38.48 o 
  13  14   0      120.76       83.46     43.35 o 
   1  15   0      193.08      215.69     14.45 o 
   2  15   0        2.21       12.59      9.34 o 
   3  15   0      946.39      972.40     25.56 o 
   4  15   0      664.06      627.69     20.75 o 
   5  15   0      183.63      189.20     22.41 o 
   6  15   0      253.71      206.85     23.97 o 
   7  15   0      246.87      240.64     26.71 o 
   8  15   0       79.94      105.47     33.36 o 
   9  15   0      194.98      113.16     35.59 o 
  10  15   0        0.03        9.40     26.85 o 
  11  15   0      277.21      287.70     56.14 o 
  12  15   0      385.39      508.25     72.48 o 
  13  15   0       26.82       63.30     40.29 o 
   0  16   0        0.03        3.33      8.10 o 
   1  16   0        0.05       16.10      7.57 o 
   2  16   0      539.40      504.15     19.52 o 
   3  16   0      162.97      139.10     12.58 o 
   4  16   0       10.11        3.78      8.58 o 
   5  16   0      118.44      130.20     21.38 o 
   6  16   0       65.82      104.98     25.90 o 
   7  16   0       38.48       14.01     25.65 o 
   8  16   0        2.69       -2.25     24.26 o 
   9  16   0        1.82        8.61     27.96 o 
  10  16   0      195.03      134.63     41.69 o 
  11  16   0        3.51       16.32     32.98 o 
  12  16   0        2.65      -20.77     27.88 o 
  13  16   0      132.42      134.27     48.60 o 
   1  17   0       31.74       26.48      8.58 o 
   2  17   0      289.43      282.09     17.12 o 
   3  17   0      414.63      438.94     20.19 o 
   4  17   0      108.83       86.05     15.64 o 
   5  17   0     3929.31     3512.26     92.78 o 
   6  17   0        0.28       20.50     13.71 o 
   7  17   0       31.48       52.15     29.73 o 
   8  17   0      210.44      274.73     49.44 o 
   9  17   0      127.72      101.00     40.00 o 
  10  17   0      296.53      331.88     55.79 o 
  11  17   0        0.00       11.51     30.38 o 
  12  17   0       72.36       53.19     40.76 o 
   0  18   0      127.66      117.21     18.55 o 
   1  18   0      191.32      187.88     15.34 o 
   2  18   0      377.79      419.08     20.13 o 
   3  18   0        5.64       26.41     11.05 o 
   4  18   0       17.25       43.82     10.74 o 
   5  18   0      162.20      153.23     35.16 o 
   6  18   0        7.08      -18.15     18.15 o 
   7  18   0       31.02       64.46     32.14 o 
   8  18   0        6.14       -4.04     26.38 o 
   9  18   0       11.33       30.71     32.02 o 
  10  18   0      181.77      201.45     47.61 o 
  11  18   0        0.29       64.13     36.29 o 
  12  18   0       33.27       -5.92     33.02 o 
   1  19   0       94.00      122.90     12.45 o 
   2  19   0      152.94      159.91     14.63 o 
   3  19   0     1727.57     1556.61     44.13 o 
   4  19   0       28.85       26.11     10.36 o 
   5  19   0      570.79      686.23     38.42 o 
   6  19   0       60.02       73.39     29.71 o 
   7  19   0      491.78      566.21     68.88 o 
   8  19   0       15.98       36.18     28.13 o 
   9  19   0        5.58       41.06     32.03 o 
  10  19   0      939.91      974.98     87.05 o 
  11  19   0       40.19       73.96     38.60 o 
   0  20   0        0.90        0.14     13.23 o 
   1  20   0      646.57      711.06     24.97 o 
   2  20   0       44.30       52.49     12.69 o 
   3  20   0      358.10      312.83     23.15 o 
   4  20   0       57.48       45.56     12.46 o 
   5  20   0       21.80       -3.67      9.89 o 
   6  20   0       57.54       43.25     31.53 o 
   7  20   0        1.76       -5.68     24.49 o 
   8  20   0       44.30       32.50     32.51 o 
   9  20   0       45.36       73.03     37.97 o 
  10  20   0      723.69      843.14     94.61 o 
  11  20   0       44.70       15.31     34.31 o 
   1  21   0      290.03      296.70     23.92 o 
   2  21   0        0.46       13.93      9.69 o 
   3  21   0        1.90       -5.90     14.96 o 
   4  21   0      228.73      242.87     25.05 o 
   5  21   0      171.84      199.84     19.80 o 
   6  21   0       79.18       48.73     30.60 o 
   7  21   0       90.05       98.30     38.58 o 
   8  21   0        2.48       45.88     33.09 o 
   9  21   0       85.61      125.90     47.00 o 
  10  21   0      205.52      333.89     63.02 o 
   0  22   0      158.20      138.39     22.68 o 
   1  22   0       48.31       51.22     18.95 o 
   2  22   0      660.73      700.93     33.67 o 
   3  22   0      119.37      121.72     17.53 o 
   4  22   0        6.91      -12.05     12.05 o 
   5  22   0       31.85       37.43     29.28 o 
   6  22   0        0.11       -0.99     25.19 o 
   7  22   0       19.27       13.13     28.13 o 
   8  22   0       27.80       15.79     32.83 o 
   9  22   0       49.69       90.22     42.39 o 
  10  22   0        1.13       28.55     37.70 o 
   1  23   0       64.93       72.72     16.53 o 
   2  23   0      145.83      160.37     29.30 o 
   3  23   0       56.19       39.45     14.07 o 
   4  23   0       60.82      105.41     45.30 o 
   5  23   0        6.81       38.39     31.56 o 
   6  23   0      127.65      139.92     42.98 o 
   7  23   0       20.86        1.96     29.57 o 
   8  23   0       86.95      162.58     47.39 o 
   9  23   0        6.46       28.54     36.48 o 
   0  24   0     3119.15     3112.64    126.66 o 
   1  24   0      150.45      148.13     36.49 o 
   2  24   0      295.85      340.17     27.44 o 
   3  24   0      108.62      114.05     18.53 o 
   4  24   0       61.31       45.87     18.89 o 
   5  24   0       30.10        2.31     26.79 o 
   6  24   0       15.16       34.53     34.06 o 
   7  24   0       17.71      -28.36     28.36 o 
   8  24   0      186.28      268.18     60.25 o 
   1  25   0        1.20      -15.33     22.01 o 
   2  25   0      117.27      110.68     19.46 o 
   3  25   0       26.93       39.19     14.96 o 
   4  25   0       30.12       52.62     18.52 o 
   5  25   0       43.85       75.28     37.59 o 
   6  25   0        2.53       17.46     33.10 o 
   7  25   0        4.42       20.08     32.67 o 
   0  26   0       38.11       48.16     28.09 o 
   1  26   0        8.37       12.52     17.96 o 
   2  26   0      120.69       98.71     23.20 o 
   3  26   0       39.24       51.36     21.83 o 
   4  26   0       60.93       43.57     19.20 o 
   5  26   0      111.95      113.02     43.53 o 
   6  26   0        0.11      -28.18     29.11 o 
   1  27   0      205.86      240.96     39.28 o 
   2  27   0      202.16      170.65     27.07 o 
   3  27   0       12.57        7.08     16.46 o 
   4  27   0        3.93       24.11     17.94 o 
   0  28   0       18.21       74.01     31.60 o 
   1  28   0        1.18       -7.38     18.19 o 
   2  28   0        2.25       -6.77     26.96 o 
   2   0   1     5055.96     4561.61    113.82 o 
   4   0   1     4886.88     4753.54    128.59 o 
   6   0   1     4768.97     4749.86    133.16 o 
   8   0   1      916.87      858.96     36.57 o 
  10   0   1     2984.31     2841.13     78.93 o 
  12   0   1      127.28       79.09     22.26 o 
  14   0   1       78.73       72.67     21.98 o 
   1   1   1    22657.56    24690.71    280.63 o 
   2   1   1     4498.20     4444.22     63.47 o 
   3   1   1      402.76      421.62     19.69 o 
   4   1   1     5716.41     5193.30    177.02 o 
   5   1   1     3032.48     2878.57     52.21 o 
   6   1   1     1767.35     1671.34     51.35 o 
   7   1   1      938.87      888.06     40.46 o 
   8   1   1      847.94      941.66     31.79 o 
   9   1   1     1804.83     1643.73     44.95 o 
  10   1   1      197.59      144.39     23.78 o 
  11   1   1      718.88      659.12     32.08 o 
  12   1   1       32.53       35.73     10.59 o 
  13   1   1      209.51      217.86     18.64 o 
  14   1   1       14.85        4.66     15.06 o 
   1   2   1     1000.64     1075.11     30.18 o 
   2   2   1    19655.53    20992.27    196.51 o 
   3   2   1      525.32      464.90     10.74 o 
   4   2   1      557.04      653.41     19.01 o 
   5   2   1      460.89      478.52     17.69 o 
   6   2   1     1573.44     1423.89     34.02 o 
   7   2   1      212.73      220.97     16.74 o 
   8   2   1      220.61      162.04     20.94 o 
   9   2   1     2265.62     2204.72     53.28 o 
  10   2   1     1550.56     1447.64     36.86 o 
  11   2   1      279.98      242.16     20.41 o 
  12   2   1       36.90       30.68      9.38 o 
  13   2   1      188.45      178.93     17.49 o 
  14   2   1      217.45      219.34     33.85 o 
  15   2   1       13.40       12.30     19.87 o 
   0   3   1     9541.72    14796.49    153.03 o 
   1   3   1      697.92      984.87      9.44 o 
   2   3   1    13230.28    13628.57    120.90 o 
   3   3   1      603.52      633.49     16.76 o 
   4   3   1     3304.17     3771.97     60.82 o 
   5   3   1     1697.27     2113.35     31.97 o 
   6   3   1      216.19      289.10     11.80 o 
   7   3   1      906.96      874.44     42.09 o 
   8   3   1      114.70       68.18      7.94 o 
   9   3   1      218.28      240.07     19.44 o 
  10   3   1      492.12      541.59     20.37 o 
  11   3   1      186.82      198.59     12.87 o 
  12   3   1      234.86      238.78     17.93 o 
  13   3   1      118.15      134.62     21.61 o 
  14   3   1      197.76      202.81     56.67 o 
  15   3   1       16.11       35.68     48.52 o 
   1   4   1      239.45      383.43      5.84 o 
   2   4   1     3370.28     3311.00     28.78 o 
   3   4   1     5661.08     5897.14     63.62 o 
   4   4   1      759.52      637.06     12.62 o 
   5   4   1      336.33      358.64     10.50 o 
   6   4   1      192.92      170.17      8.84 o 
   7   4   1       86.90       83.23      7.32 o 
   8   4   1       19.50       18.56      5.39 o 
   9   4   1     1663.99     1604.38     29.89 o 
  10   4   1      273.42      279.91     15.10 o 
  11   4   1       36.09       30.08      8.41 o 
  12   4   1       25.58       28.45     10.28 o 
  13   4   1       22.35        3.62     14.03 o 
  14   4   1       70.81       37.50     24.80 o 
  15   4   1       70.67       87.01     29.23 o 
   0   5   1      473.85      454.17     10.67 o 
   1   5   1      509.28      477.46      6.72 o 
   2   5   1     7458.45     7458.52     54.88 o 
   3   5   1    10426.45    11586.70    105.30 o 
   4   5   1      165.44      136.63      6.66 o 
   5   5   1     3690.46     3532.69     42.66 o 
   6   5   1      150.82      183.35      9.18 o 
   7   5   1     1427.68     1359.77     25.87 o 
   8   5   1     1024.59      906.78     20.43 o 
   9   5   1       68.31       57.16      8.73 o 
  10   5   1      689.12      609.77     19.28 o 
  11   5   1      242.73      220.17     16.32 o 
  12   5   1        1.17      -11.86     11.86 o 
  13   5   1       42.26       38.78     31.01 o 
  14   5   1      199.86      174.12     32.95 o 
  15   5   1       98.31      143.96     33.09 o 
   1   6   1      734.43      790.26     14.57 o 
   2   6   1     2176.92     2156.22     19.43 o 
   3   6   1     1114.72     1323.15     17.70 o 
   4   6   1     3662.01     4562.06     47.17 o 
   5   6   1      247.46      235.30      9.22 o 
   6   6   1     1288.85     1361.99     22.87 o 
   7   6   1       97.44      105.16      9.91 o 
   8   6   1      820.92      744.81     19.99 o 
   9   6   1      611.76      604.62     18.19 o 
  10   6   1      912.77      870.51     25.72 o 
  11   6   1      295.44      305.73     22.38 o 
  12   6   1       18.42       24.55     15.12 o 
  13   6   1       28.27        1.15     19.77 o 
  14   6   1      203.23      192.54     47.99 o 
  15   6   1       63.88       39.69     27.27 o 
   0   7   1       85.62      157.95      6.94 o 
   1   7   1     2893.07     2578.46     23.18 o 
   2   7   1    13482.11    14130.91    106.20 o 
   3   7   1      154.55      183.33      8.50 o 
   4   7   1      456.18      609.24     12.02 o 
   5   7   1       84.08       98.72      6.77 o 
   6   7   1     1336.53     1254.02     21.92 o 
   7   7   1       82.59       87.07      7.75 o 
   8   7   1     2194.66     2037.78     33.04 o 
   9   7   1      407.54      367.71     18.93 o 
  10   7   1      102.57       93.16     11.67 o 
  11   7   1      234.36      200.72     19.31 o 
  12   7   1       58.90       54.84     28.57 o 
  13   7   1       67.43       38.28     30.98 o 
  14   7   1       50.41       32.54     24.42 o 
  15   7   1       54.10       50.50     28.43 o 
   1   8   1      279.13      251.24      6.58 o 
   2   8   1     1032.54     1175.40     17.05 o 
   3   8   1     5527.26     5791.27     50.03 o 
   4   8   1     2316.01     2629.76     31.18 o 
   5   8   1     1411.77     1552.66     24.11 o 
   6   8   1      491.63      453.17     13.02 o 
   7   8   1      243.74      249.74     12.79 o 
   8   8   1      518.76      477.78     15.61 o 
   9   8   1     1214.13     1206.84     28.97 o 
  10   8   1       19.40       18.76     10.84 o 
  11   8   1      136.28      140.07     22.14 o 
  12   8   1      173.16      135.88     41.30 o 
  13   8   1      282.81      234.18     35.10 o 
  14   8   1      188.19      163.10     59.48 o 
  15   8   1       26.63        3.37     23.92 o 
   0   9   1     7748.85     6682.89     87.19 o 
   1   9   1      200.99      232.09      7.54 o 
   2   9   1     3118.38     3279.43     31.86 o 
   3   9   1     2063.23     2224.12     23.59 o 
   4   9   1      581.63      597.39     13.75 o 
   5   9   1      659.76      845.34     25.57 o 
   6   9   1     2685.21     2625.75     36.38 o 
   7   9   1       95.76       99.86     11.05 o 
   8   9   1      203.68      177.13     12.98 o 
   9   9   1       88.85       80.83     14.46 o 
  10   9   1       94.68      120.81     15.61 o 
  11   9   1      156.22      160.26     22.28 o 
  12   9   1      149.27      173.13     32.10 o 
  13   9   1       76.41       74.94     26.84 o 
  14   9   1      124.27      129.24     33.29 o 
  15   9   1       33.25       12.54     25.34 o 
   1  10   1        7.64        8.16      3.43 o 
   2  10   1     4653.87     4819.88     46.86 o 
   3  10   1     1212.22     1368.24     18.41 o 
   4  10   1     2872.51     2868.12     58.14 o 
   5  10   1      733.28      813.77     17.32 o 
   6  10   1      564.79      617.57     23.52 o 
   7  10   1      123.11      131.88     11.20 o 
   8  10   1      761.12      753.68     22.42 o 
   9  10   1     1138.62     1058.73     33.89 o 
  10  10   1       64.55       71.67     18.14 o 
  11  10   1       62.48       45.75     21.83 o 
  12  10   1      553.14      558.36     49.08 o 
  13  10   1      436.90      394.01     44.53 o 
  14  10   1       66.94       51.73     41.20 o 
   0  11   1        9.44       29.98      7.13 o 
   1  11   1      838.24     1010.10     18.08 o 
   2  11   1      609.12      591.12     12.34 o 
   3  11   1     1621.38     1677.31     21.74 o 
   4  11   1      321.07      373.69      9.44 o 
   5  11   1      125.71      139.54     11.21 o 
   6  11   1      485.06      528.02     15.66 o 
   7  11   1     1862.47     1689.66     33.29 o 
   8  11   1      115.56      116.05     16.19 o 
   9  11   1       32.88       36.09     11.57 o 
  10  11   1      279.55      251.55     24.90 o 
  11  11   1      376.06      311.04     41.76 o 
  12  11   1       32.30       64.30     27.51 o 
  13  11   1      189.20      168.03     35.64 o 
  14  11   1      104.94      156.08     34.85 o 
   1  12   1      584.08      541.10     11.51 o 
   2  12   1      881.12      852.43     15.18 o 
   3  12   1      235.87      274.18      9.28 o 
   4  12   1     3036.65     2806.50     31.39 o 
   5  12   1      566.92      602.30     15.86 o 
   6  12   1      977.17      914.81     23.34 o 
   7  12   1      542.88      570.57     23.27 o 
   8  12   1      333.08      353.60     21.61 o 
   9  12   1      139.92      144.17     20.05 o 
  10  12   1      106.75      114.40     25.97 o 
  11  12   1      887.98      876.73     53.79 o 
  12  12   1      435.68      500.82     59.27 o 
  13  12   1      203.46      213.97     36.96 o 
  14  12   1       27.52       24.00     26.37 o 
   0  13   1       57.16       39.07      6.53 o 
   1  13   1        7.20        1.00      3.48 o 
   2  13   1       17.45       19.72      5.02 o 
   3  13   1      869.59      905.10     21.48 o 
   4  13   1     1132.81     1172.73     19.98 o 
   5  13   1      422.15      387.47     16.30 o 
   6  13   1      403.94      411.50     17.17 o 
   7  13   1      671.39      584.97     24.43 o 
   8  13   1        2.68       -4.23     12.41 o 
   9  13   1      286.03      274.19     25.20 o 
  10  13   1        3.93       25.40     19.28 o 
  11  13   1      308.09      292.68     37.44 o 
  12  13   1      349.35      505.65     49.53 o 
  13  13   1       60.77       33.74     26.70 o 
  14  13   1       53.72       36.57     42.57 o 
   1  14   1       66.91       87.90      6.32 o 
   2  14   1      352.28      335.71     11.11 o 
   3  14   1      810.78      848.52     16.33 o 
   4  14   1      327.44      354.03     11.05 o 
   5  14   1       36.57       35.48      8.41 o 
   6  14   1      262.83      293.68     19.25 o 
   7  14   1      342.12      339.46     21.27 o 
   8  14   1      247.36      245.65     23.96 o 
   9  14   1      119.88      126.32     27.24 o 
  10  14   1       72.49       80.99     24.22 o 
  11  14   1       87.97      111.07     28.04 o 
  12  14   1      438.37      503.01     49.89 o 
  13  14   1       69.05       53.33     28.63 o 
   0  15   1      653.56      518.83     19.54 o 
   1  15   1     1339.59     1440.13     22.81 o 
   2  15   1       29.34       39.91      5.89 o 
   3  15   1      900.86      913.33     17.47 o 
   4  15   1     1913.34     1908.56     28.48 o 
   5  15   1      739.31      721.05     25.49 o 
   6  15   1      291.07      240.44     18.20 o 
   7  15   1      811.00      691.95     32.32 o 
   8  15   1       31.10       39.96     14.23 o 
   9  15   1      198.25      171.31     37.02 o 
  10  15   1       89.02      153.50     30.77 o 
  11  15   1      363.62      354.82     61.08 o 
  12  15   1      189.44      235.84     59.42 o 
  13  15   1       10.43       22.47     45.71 o 
   1  16   1       70.47       53.56      7.60 o 
   2  16   1      334.19      329.13     12.26 o 
   3  16   1      570.02      572.36     14.67 o 
   4  16   1      263.37      248.32     11.60 o 
   5  16   1       74.28       91.21     12.42 o 
   6  16   1      435.20      420.61     22.86 o 
   7  16   1       97.07       87.45     16.12 o 
   8  16   1      189.33      173.15     29.51 o 
   9  16   1      282.47      278.42     35.79 o 
  10  16   1      141.07      140.17     29.17 o 
  11  16   1        9.86      -18.77     18.77 o 
  12  16   1      188.95      189.10     35.43 o 
  13  16   1       99.75       97.90     31.09 o 
   0  17   1      264.27      260.65     15.15 o 
   1  17   1      314.65      305.78     12.02 o 
   2  17   1       72.02       53.94      6.91 o 
   3  17   1      376.27      392.94     15.08 o 
   4  17   1      530.10      528.59     16.77 o 
   5  17   1       32.23       36.15     19.41 o 
   6  17   1      200.78      194.99     21.31 o 
   7  17   1       12.05       -8.69     32.05 o 
   8  17   1      129.56      119.30     33.52 o 
   9  17   1        5.92       -1.56     17.21 o 
  10  17   1      118.07      158.21     65.20 o 
  11  17   1       52.84       91.81     28.46 o 
  12  17   1       20.06       11.10     23.18 o 
   1  18   1      348.05      365.50     13.20 o 
   2  18   1       14.21       20.06      6.13 o 
   3  18   1      207.69      177.20     11.17 o 
   4  18   1      794.11      770.06     22.58 o 
   5  18   1      363.75      350.05     21.99 o 
   6  18   1      427.61      407.32     36.87 o 
   7  18   1      107.45      103.96     25.29 o 
   8  18   1       51.04       43.97     22.88 o 
   9  18   1        0.34       46.85     27.92 o 
  10  18   1      234.54      250.87     56.76 o 
  11  18   1       34.49       17.72     22.61 o 
  12  18   1      160.24      174.29     36.77 o 
   0  19   1      249.10      246.84     17.74 o 
   1  19   1      322.53      365.51     14.72 o 
   2  19   1       63.42       65.17      8.49 o 
   3  19   1      408.32      378.45     17.27 o 
   4  19   1      331.78      297.36     15.02 o 
   5  19   1      176.18      216.56     23.18 o 
   6  19   1       99.08       59.92     21.71 o 
   7  19   1       94.51      120.22     27.56 o 
   8  19   1       44.31       33.06     21.74 o 
   9  19   1      104.55      140.34     38.23 o 
  10  19   1       26.46       31.64     23.79 o 
  11  19   1       14.96       -9.58     19.76 o 
   1  20   1     3335.16     3244.01     40.26 o 
   2  20   1      574.91      541.06     16.95 o 
   3  20   1      121.96      126.96     11.59 o 
   4  20   1     1025.95      969.88     26.59 o 
   5  20   1       64.97       42.52      9.38 o 
   6  20   1       22.62       -4.06     17.01 o 
   7  20   1       40.93       13.53     19.85 o 
   8  20   1       21.15       47.73     23.96 o 
   9  20   1       48.90       47.20     26.83 o 
  10  20   1       83.58       60.20     28.04 o 
  11  20   1       84.65      137.10     32.77 o 
   0  21   1      363.14      425.35     34.97 o 
   1  21   1      100.78      125.08     10.30 o 
   2  21   1      249.84      259.99     14.61 o 
   3  21   1      295.75      298.00     16.63 o 
   4  21   1       94.05      119.72     16.18 o 
   5  21   1       83.81       64.14     12.62 o 
   6  21   1       53.40       45.94     22.05 o 
   7  21   1       33.83       54.08     22.87 o 
   8  21   1       12.46      -10.09     34.04 o 
   9  21   1      406.35      367.21     45.77 o 
  10  21   1       55.64       28.57     30.85 o 
   1  22   1      192.85      197.38     14.73 o 
   2  22   1       43.83       36.98      8.73 o 
   3  22   1      240.22      241.20     15.63 o 
   4  22   1       26.80       13.51     11.43 o 
   5  22   1       26.23       24.61     10.96 o 
   6  22   1      209.75      190.77     31.99 o 
   7  22   1       34.49       83.03     26.19 o 
   8  22   1       87.51      111.55     29.53 o 
   9  22   1        2.93       21.85     24.12 o 
  10  22   1        3.55       21.73     26.14 o 
   0  23   1      919.13      980.52     41.85 o 
   1  23   1      358.16      375.24     19.65 o 
   2  23   1       91.86      115.08     11.36 o 
   3  23   1      106.74      111.09     13.58 o 
   4  23   1       16.54       29.54     11.42 o 
   5  23   1       40.09       31.69     23.10 o 
   6  23   1       38.61       43.49     24.46 o 
   7  23   1       10.03        8.90     21.59 o 
   8  23   1       25.09        3.00     23.78 o 
   9  23   1      575.03      574.74     56.42 o 
   1  24   1      210.99      250.92     23.65 o 
   2  24   1       39.47       14.96     10.19 o 
   3  24   1       85.59       77.27     11.84 o 
   4  24   1      181.66      164.81     17.22 o 
   5  24   1       12.84        2.65     20.06 o 
   6  24   1       20.41        9.76     22.61 o 
   7  24   1       26.13      -10.20     27.16 o 
   8  24   1      121.84      198.60     53.09 o 
   0  25   1      388.97      436.06     37.77 o 
   1  25   1      794.32      826.24     32.51 o 
   2  25   1      168.73      148.60     16.02 o 
   3  25   1      115.26      116.26     13.56 o 
   4  25   1      151.46      166.74     17.27 o 
   5  25   1       21.73       40.70     34.02 o 
   6  25   1       53.68      100.43     29.14 o 
   7  25   1        3.74      -11.05     23.97 o 
   1  26   1      443.98      445.98     31.68 o 
   2  26   1       24.08        5.30     14.15 o 
   3  26   1       66.03       56.60     13.17 o 
   4  26   1       27.90       20.44     12.34 o 
   5  26   1       14.84       -2.50     20.25 o 
   6  26   1       76.74       97.61     32.24 o 
   0  27   1       85.62       55.67     48.00 o 
   1  27   1       26.22       35.12     17.44 o 
   2  27   1       75.13       80.47     15.82 o 
   3  27   1      146.55      139.21     15.94 o 
   4  27   1      104.58      118.90     16.57 o 
   1  28   1      397.10      358.99     32.43 o 
   2  28   1       70.84       38.98     26.09 o 
   2   0   2    10493.66     5960.31    142.02 o 
   4   0   2      977.77     1207.00     47.71 o 
   6   0   2     3102.01     3921.21    119.87 o 
   8   0   2       51.66       22.57      8.85 o 
  10   0   2     2933.95     2743.24    110.40 o 
  14   0   2       62.50       95.81     30.47 o 
   1   1   2      364.99      267.70     13.11 o 
   2   1   2    10196.58    10236.16    140.84 o 
   3   1   2      164.90      130.29     18.97 o 
   4   1   2     1245.01     1369.13     25.11 o 
   5   1   2     1977.49     2089.58     35.66 o 
   6   1   2      551.58      675.21     19.85 o 
   7   1   2     1072.26     1069.72     26.99 o 
   8   1   2      432.18      500.51     20.31 o 
   9   1   2     1220.38     1200.56     32.55 o 
  10   1   2      202.01      183.52     17.52 o 
  11   1   2      470.72      474.72     22.52 o 
  12   1   2      262.05      254.99     18.96 o 
  13   1   2       97.24       79.23     32.13 o 
  14   1   2      252.35      296.14     27.45 o 
  15   1   2      180.95      178.55     39.56 o 
   0   2   2    12675.32     8926.90    270.76 o 
   1   2   2    34983.83    35278.44    272.63 o 
   2   2   2    11640.66    12102.22    127.91 o 
   3   2   2     1502.78     1648.02     23.63 o 
   4   2   2      271.51      318.55     10.16 o 
   5   2   2       74.05       74.78      6.85 o 
   6   2   2      243.84      194.77     12.24 o 
   7   2   2       87.27       58.62     10.45 o 
   8   2   2        7.13        3.22      7.75 o 
   9   2   2      674.23      647.69     21.79 o 
  10   2   2     1011.96     1054.33     31.78 o 
  11   2   2      153.09      148.35     14.30 o 
  12   2   2      474.63      486.07     23.72 o 
  13   2   2      187.35      201.45     19.96 o 
  14   2   2        1.19       37.20     23.28 o 
  15   2   2       57.38       55.67     27.14 o 
   1   3   2     2660.34     2411.56     20.51 o 
   2   3   2    10143.22    10500.70    106.31 o 
   3   3   2     2110.75     2085.69     25.48 o 
   4   3   2     2504.01     2219.83     31.49 o 
   5   3   2      593.28      733.62     16.77 o 
   6   3   2       85.23       86.54      7.97 o 
   7   3   2      120.70      119.72      9.79 o 
   8   3   2       44.01       47.94      8.10 o 
   9   3   2      289.08      275.23     16.01 o 
  10   3   2      789.44      725.55     23.64 o 
  11   3   2      446.45      481.11     17.88 o 
  12   3   2      453.86      466.39     22.99 o 
  13   3   2       60.66       42.36     13.81 o 
  14   3   2      106.78      108.95     28.76 o 
  15   3   2       31.12        7.62     34.50 o 
   0   4   2     4492.27     3905.94     50.26 o 
   1   4   2     9068.58     9569.70     72.44 o 
   2   4   2     9762.20     9924.91     79.15 o 
   3   4   2     1891.22     1696.38     20.42 o 
   4   4   2      232.12      239.95      8.03 o 
   5   4   2        6.99       -3.11      3.11 o 
   6   4   2        5.47       14.20      4.74 o 
   7   4   2      572.74      543.42     15.29 o 
   8   4   2     1253.95     1212.64     22.16 o 
   9   4   2     1936.14     1835.48     29.84 o 
  10   4   2      505.54      452.77     16.36 o 
  11   4   2     1419.88     1296.22     36.33 o 
  12   4   2       87.74       95.44     15.13 o 
  13   4   2      106.92       64.78     18.57 o 
  14   4   2       92.68       76.06     26.26 o 
  15   4   2       52.22       21.08     24.69 o 
   1   5   2      682.50      600.85      8.01 o 
   2   5   2     6564.94     7157.10     55.93 o 
   3   5   2     4944.28     5228.71     45.47 o 
   4   5   2    10719.08    12003.60    119.15 o 
   5   5   2      296.00      300.03      9.67 o 
   6   5   2      320.03      302.39     10.73 o 
   7   5   2     1139.96     1176.09     22.24 o 
   8   5   2       90.56      102.61      8.78 o 
   9   5   2     3550.43     3340.60     47.63 o 
  10   5   2      568.17      548.88     18.79 o 
  11   5   2      565.92      566.67     22.98 o 
  12   5   2       66.62       54.15     22.00 o 
  13   5   2       55.35       55.05     18.23 o 
  14   5   2      137.43      136.32     30.58 o 
  15   5   2       20.29       35.84     26.49 o 
   0   6   2     4598.13     5606.92     74.65 o 
   1   6   2     4646.41     5374.71     48.61 o 
   2   6   2     5655.36     5992.11     45.72 o 
   3   6   2      505.26      450.47      8.79 o 
   4   6   2     1761.64     1839.21     25.09 o 
   5   6   2     1968.63     2206.47     29.97 o 
   6   6   2     1307.38     1400.90     23.29 o 
   7   6   2      270.01      247.68     11.01 o 
   8   6   2      161.59      166.04     10.52 o 
   9   6   2      234.86      220.35     12.74 o 
  10   6   2      210.37      177.73     14.38 o 
  11   6   2      461.91      485.11     22.52 o 
  12   6   2       93.21       71.27     17.93 o 
  13   6   2      297.43      309.59     41.47 o 
  14   6   2      173.56      144.12     51.16 o 
  15   6   2      132.27      166.74     34.79 o 
   1   7   2       41.69       32.85      3.19 o 
   2   7   2     2290.76     2490.95     37.39 o 
   3   7   2      358.80      447.63      8.45 o 
   4   7   2      838.15      964.37     15.30 o 
   5   7   2       70.49       72.25      5.93 o 
   6   7   2     2716.45     2549.12     34.97 o 
   7   7   2      583.38      579.74     15.25 o 
   8   7   2     1492.08     1368.33     25.77 o 
   9   7   2     2005.43     1905.57     46.09 o 
  10   7   2       75.07       85.38     14.94 o 
  11   7   2      182.51      196.76     28.81 o 
  12   7   2       69.08       55.82     17.00 o 
  13   7   2      115.44      169.18     37.43 o 
  14   7   2       44.56       28.66     24.41 o 
  15   7   2       86.39      117.49     32.28 o 
   0   8   2     3091.05     3827.72     47.78 o 
   1   8   2     1387.59     1711.10     18.40 o 
   2   8   2     3859.93     3922.94     35.96 o 
   3   8   2     4459.34     4921.47     43.33 o 
   4   8   2      778.96      910.20     15.23 o 
   5   8   2      319.59      310.69     10.35 o 
   6   8   2      623.84      624.24     20.64 o 
   7   8   2      133.02      144.30     14.13 o 
   8   8   2       51.83       50.25      9.18 o 
   9   8   2       33.98       25.63      8.96 o 
  10   8   2      385.30      377.99     19.40 o 
  11   8   2       32.83       25.59     15.11 o 
  12   8   2      320.48      285.04     35.90 o 
  13   8   2      127.22      118.62     28.68 o 
  14   8   2      296.77      323.97     41.60 o 
  15   8   2       87.27       87.80     29.52 o 
   1   9   2       18.94       43.48      3.98 o 
   2   9   2      572.66      588.14     17.67 o 
   3   9   2      244.56      327.38      8.01 o 
   4   9   2      195.07      226.94      8.38 o 
   5   9   2      347.47      423.82     12.25 o 
   6   9   2     1888.46     1819.88     28.31 o 
   7   9   2     1184.69     1091.54     21.69 o 
   8   9   2      338.19      394.42     17.79 o 
   9   9   2      974.52      928.68     25.88 o 
  10   9   2       36.29       31.02     14.35 o 
  11   9   2      283.36      227.57     25.41 o 
  12   9   2       16.82       10.83     20.43 o 
  13   9   2       41.37       44.68     24.99 o 
  14   9   2        7.09       53.92     25.64 o 
   0  10   2     2483.64     3232.13     43.90 o 
   1  10   2      712.69      691.81     12.74 o 
   2  10   2      992.65     1160.62     17.66 o 
   3  10   2     1225.46     1289.54     16.76 o 
   4  10   2     2213.40     2276.85     31.41 o 
   5  10   2       68.49       76.10      7.04 o 
   6  10   2      830.81      911.11     19.02 o 
   7  10   2       87.75       88.23     10.53 o 
   8  10   2      693.23      700.53     21.82 o 
   9  10   2       44.88       45.64     11.88 o 
  10  10   2       20.48       50.29     15.47 o 
  11  10   2      314.34      298.79     32.31 o 
  12  10   2      328.32      307.24     38.07 o 
  13  10   2       22.48        5.67     22.38 o 
  14  10   2      376.13      387.46     45.38 o 
   1  11   2     1431.85     1451.29     20.36 o 
   2  11   2      743.77      694.65     14.22 o 
   3  11   2     2408.60     2472.90     28.46 o 
   4  11   2     6300.61     6211.13     62.94 o 
   5  11   2      465.39      491.16     13.85 o 
   6  11   2      297.42      288.51     18.60 o 
   7  11   2     1288.57     1140.04     28.78 o 
   8  11   2     1065.61      968.71     30.40 o 
   9  11   2      384.40      374.92     28.26 o 
  10  11   2       56.26       65.35     16.53 o 
  11  11   2       41.74       66.19     22.47 o 
  12  11   2       14.79       32.50     22.67 o 
  13  11   2      367.32      360.96     43.94 o 
  14  11   2       85.48      109.14     31.03 o 
   0  12   2       10.81       16.37      6.58 o 
   1  12   2      910.71     1106.70     17.92 o 
   2  12   2      371.82      301.64      9.77 o 
   3  12   2       11.90       13.65      4.22 o 
   4  12   2      731.55      731.26     13.41 o 
   5  12   2      875.59      886.34     22.36 o 
   6  12   2      533.11      510.91     18.30 o 
   7  12   2      345.95      326.92     16.85 o 
   8  12   2      560.23      547.98     24.17 o 
   9  12   2       41.38       23.22     13.62 o 
  10  12   2      410.52      419.98     31.45 o 
  11  12   2      118.11      124.58     27.89 o 
  12  12   2      250.77      243.84     36.68 o 
  13  12   2       38.74        5.75     22.22 o 
  14  12   2       26.93        3.93     24.90 o 
   1  13   2       34.54       46.12      5.37 o 
   2  13   2       80.95       59.56      6.02 o 
   3  13   2     1420.83     1486.18     21.53 o 
   4  13   2      447.95      498.88     11.79 o 
   5  13   2      296.09      323.61     15.63 o 
   6  13   2     1363.97     1269.31     31.62 o 
   7  13   2      182.16      193.84     16.52 o 
   8  13   2      507.46      467.44     34.85 o 
   9  13   2       41.97       49.07     15.26 o 
  10  13   2       64.19       48.42     21.07 o 
  11  13   2      229.20      247.04     35.31 o 
  12  13   2      241.57      252.24     37.78 o 
  13  13   2      360.55      344.45     48.28 o 
  14  13   2        4.45        9.80     25.16 o 
   0  14   2      847.20      710.25     25.55 o 
   1  14   2      611.49      495.71     12.17 o 
   2  14   2      289.47      342.66     16.50 o 
   3  14   2      772.11      794.48     15.77 o 
   4  14   2      568.89      606.36     14.83 o 
   5  14   2      953.30      892.17     28.34 o 
   6  14   2      701.38      699.40     21.74 o 
   7  14   2      209.49      191.07     20.64 o 
   8  14   2      228.92      194.91     21.72 o 
   9  14   2       51.67       74.04     18.53 o 
  10  14   2      259.41      271.13     40.04 o 
  11  14   2      600.12      587.23     58.17 o 
  12  14   2      114.51       93.27     29.11 o 
  13  14   2       10.47        2.87     23.35 o 
   1  15   2      342.91      285.16     10.22 o 
   2  15   2       51.52       43.34      5.87 o 
   3  15   2      438.38      390.14     12.43 o 
   4  15   2       72.47       73.63      7.67 o 
   5  15   2      371.16      365.89     17.24 o 
   6  15   2     1981.51     1649.65     40.75 o 
   7  15   2      847.62      785.51     34.94 o 
   8  15   2      260.91      263.56     25.15 o 
   9  15   2      166.67      220.53     33.45 o 
  10  15   2      125.08      116.13     26.87 o 
  11  15   2       21.72       29.03     23.56 o 
  12  15   2        3.32      -17.63     30.76 o 
  13  15   2       83.05      106.58     37.92 o 
   0  16   2       16.32        0.88      7.02 o 
   1  16   2     1049.59     1116.45     18.52 o 
   2  16   2       88.04       83.59      7.43 o 
   3  16   2      381.86      352.80     13.59 o 
   4  16   2       84.50       86.23      7.97 o 
   5  16   2      277.76      234.02     20.40 o 
   6  16   2       68.72       57.00     14.03 o 
   7  16   2      191.95      133.18     18.25 o 
   8  16   2      220.55      235.14     47.00 o 
   9  16   2      114.97      124.12     26.65 o 
  10  16   2       73.12       69.27     25.45 o 
  11  16   2      139.83      156.40     32.39 o 
  12  16   2       39.03       63.27     27.67 o 
  13  16   2      140.49      212.04     39.12 o 
   1  17   2      188.02      219.01     11.21 o 
   2  17   2        6.08        2.36      5.24 o 
   3  17   2       71.34       61.21      7.67 o 
   4  17   2        0.97       10.01      7.38 o 
   5  17   2       54.48       51.20     10.96 o 
   6  17   2      615.87      546.84     31.46 o 
   7  17   2       93.31       81.64     16.34 o 
   8  17   2       15.72       10.91     17.74 o 
   9  17   2       37.61       17.85     20.38 o 
  10  17   2      400.51      516.68     49.28 o 
  11  17   2      517.90      604.06     67.72 o 
  12  17   2      210.02      213.84     37.66 o 
   0  18   2      934.10      991.80     26.14 o 
   1  18   2      555.67      590.61     16.36 o 
   2  18   2     1088.32     1166.19     22.38 o 
   3  18   2       21.94       11.84      6.31 o 
   4  18   2      153.73      149.06     13.09 o 
   5  18   2       56.75       70.67      9.69 o 
   6  18   2       82.99       94.00     17.39 o 
   7  18   2       83.54       53.41     21.55 o 
   8  18   2       11.42       -7.73     18.14 o 
   9  18   2      210.22      236.69     35.49 o 
  10  18   2       40.98       63.50     26.09 o 
  11  18   2       86.06       37.73     26.67 o 
  12  18   2       62.74       67.45     38.47 o 
   1  19   2      197.74      216.01     11.90 o 
   2  19   2       84.38      107.53      9.14 o 
   3  19   2      352.79      374.81     15.90 o 
   4  19   2      670.55      607.41     34.55 o 
   5  19   2       68.07       66.83     15.86 o 
   6  19   2      140.80      134.36     19.68 o 
   7  19   2      123.17      142.16     27.68 o 
   8  19   2      115.07      180.85     58.24 o 
   9  19   2      185.68      252.63     46.27 o 
  10  19   2       76.83       87.26     29.21 o 
  11  19   2      328.70      344.53     44.03 o 
   0  20   2     1107.03     1077.58     32.00 o 
   1  20   2      236.69      238.99     15.36 o 
   2  20   2      329.94      344.09     21.53 o 
   3  20   2      653.12      604.49     20.54 o 
   4  20   2       69.61       90.29     11.22 o 
   5  20   2      433.12      416.89     20.08 o 
   6  20   2       75.26       92.08     25.90 o 
   7  20   2        9.28       10.44     19.51 o 
   8  20   2        0.34      -18.85     18.85 o 
   9  20   2      132.77      191.43     35.17 o 
  10  20   2       20.76       12.66     23.22 o 
  11  20   2       27.68       23.88     24.57 o 
   1  21   2      585.54      599.85     26.10 o 
   2  21   2      463.02      466.83     19.86 o 
   3  21   2      500.74      498.75     19.84 o 
   4  21   2      157.69      171.18     14.03 o 
   5  21   2      279.05      302.34     24.47 o 
   6  21   2      331.93      234.85     49.92 o 
   7  21   2       29.38       40.33     21.52 o 
   8  21   2       70.76       60.26     26.61 o 
   9  21   2       94.18       62.96     44.61 o 
  10  21   2       99.87      110.05     31.75 o 
   0  22   2       69.14       70.41     18.53 o 
   1  22   2      364.07      398.57     16.92 o 
   2  22   2       31.48       32.93      9.75 o 
   3  22   2       27.01       28.68      8.93 o 
   4  22   2      138.48      153.71     13.97 o 
   5  22   2        6.94       -6.57      9.31 o 
   6  22   2       68.43       97.29     26.70 o 
   7  22   2        0.90        7.94     22.02 o 
   8  22   2      105.80      167.97     34.30 o 
   9  22   2      107.62      109.31     30.31 o 
   1  23   2      578.63      550.67     25.01 o 
   2  23   2      195.64      168.91     13.10 o 
   3  23   2       21.61        2.96      8.26 o 
   4  23   2      232.14      209.29     18.05 o 
   5  23   2       23.61       29.90     14.39 o 
   6  23   2        9.44       40.61     22.59 o 
   7  23   2       12.57       -9.81     21.16 o 
   8  23   2       25.85       17.50     24.56 o 
   9  23   2      154.82      191.31     42.59 o 
   0  24   2      177.53      146.96     26.14 o 
   1  24   2      396.76      373.92     22.00 o 
   2  24   2      127.08      157.63     13.13 o 
   3  24   2      214.97      230.00     18.01 o 
   4  24   2       64.47       59.20     13.18 o 
   5  24   2       89.51       74.70     25.69 o 
   6  24   2        2.30      -11.97     20.93 o 
   7  24   2       81.57       64.27     27.30 o 
   8  24   2      237.96      184.27     37.28 o 
   1  25   2      144.31      172.09     23.05 o 
   2  25   2      105.01       89.47     23.79 o 
   3  25   2       56.54       51.93     11.59 o 
   4  25   2       47.40       44.24     12.99 o 
   5  25   2      118.62       90.89     79.01 o 
   6  25   2       85.01      168.11     32.51 o 
   7  25   2      101.51      128.29     32.01 o 
   0  26   2       30.91       24.60     18.67 o 
   1  26   2      386.30      411.41     26.84 o 
   2  26   2      164.37      157.34     18.25 o 
   3  26   2      162.36      147.11     16.27 o 
   4  26   2      101.42      132.95     15.03 o 
   5  26   2       15.71      -13.81     21.30 o 
   6  26   2      179.30      190.57     36.34 o 
   1  27   2      176.66      200.51     20.68 o 
   2  27   2       58.04       61.37     15.35 o 
   3  27   2        6.13        3.25     11.50 o 
   4  27   2       28.50       43.32     13.29 o 
   0  28   2       97.57      133.61     30.44 o 
   1  28   2       31.36       26.52     14.21 o 
   2  28   2       48.12       36.20     26.41 o 
   2   0   3    13091.36    14187.05    189.87 o 
   4   0   3     1987.31     1651.66    120.79 o 
   6   0   3     2821.84     3076.64    102.73 o 
   8   0   3      489.31      473.24     42.69 o 
  10   0   3     1435.76     1262.79     71.56 o 
  12   0   3      112.77       67.15     15.96 o 
  14   0   3      138.88      240.43     42.76 o 
   0   1   3    31336.00    35880.58    468.53 o 
   1   1   3     3264.87     3467.11     27.20 o 
   2   1   3     9203.00    10017.08    106.29 o 
   3   1   3     1247.01     1054.69     19.54 o 
   4   1   3     1215.09     1133.21     26.08 o 
   5   1   3        4.43       20.58      5.87 o 
   6   1   3       21.12       36.72      7.24 o 
   7   1   3      732.32      666.85     21.47 o 
   8   1   3      139.74      145.10     21.20 o 
   9   1   3      295.69      286.25     19.04 o 
  10   1   3      252.19      229.08     16.35 o 
  11   1   3       92.02       98.77     17.56 o 
  12   1   3      770.06      703.60     51.63 o 
  13   1   3      179.80      173.24     18.64 o 
  14   1   3        7.29       31.44     13.96 o 
  15   1   3        5.33       27.03     24.85 o 
   1   2   3    14108.55    14843.24    121.97 o 
   2   2   3     2478.05     2450.43     28.67 o 
   3   2   3     2889.46     3000.37     37.71 o 
   4   2   3      266.07      241.73      9.57 o 
   5   2   3     1390.78     1346.03     27.82 o 
   6   2   3      177.48      205.86     11.20 o 
   7   2   3      237.54      205.06     12.08 o 
   8   2   3      100.79      104.25     10.40 o 
   9   2   3     1407.50     1277.93     29.65 o 
  10   2   3      336.08      298.08     17.82 o 
  11   2   3       42.74       28.45     10.11 o 
  12   2   3      104.21       87.94     14.71 o 
  13   2   3       45.86       62.08     14.33 o 
  14   2   3       45.07       44.18     15.79 o 
  15   2   3       58.70       53.65     23.57 o 
   0   3   3      285.94      170.63      5.96 o 
   1   3   3     5103.52     5269.79     41.30 o 
   2   3   3    23794.32    25321.97    221.46 o 
   3   3   3     1156.86     1480.78     19.69 o 
   4   3   3     1237.61     1336.21     22.15 o 
   5   3   3     1496.25     1658.41     42.77 o 
   6   3   3      692.52      699.41     17.71 o 
   7   3   3        9.37       12.08      5.83 o 
   8   3   3      271.74      293.47     15.31 o 
   9   3   3      547.69      558.63     19.90 o 
  10   3   3      917.78      746.66     24.09 o 
  11   3   3      142.72      155.49     16.54 o 
  12   3   3      276.58      305.92     31.48 o 
  13   3   3       55.66       64.78     14.44 o 
  14   3   3      164.43      161.27     30.89 o 
  15   3   3       76.67       98.05     25.87 o 
   1   4   3     3886.52     4496.90     36.55 o 
   2   4   3    18872.99    19506.98    151.25 o 
   3   4   3      126.15      152.22     10.08 o 
   4   4   3     6877.53     7292.18     69.33 o 
   5   4   3      520.13      525.47     13.80 o 
   6   4   3       35.03       61.17      6.25 o 
   7   4   3     1442.95     1422.71     25.32 o 
   8   4   3     1024.50      936.58     23.35 o 
   9   4   3     1157.54     1027.80     24.10 o 
  10   4   3      642.04      619.20     18.85 o 
  11   4   3      119.69      103.72     13.24 o 
  12   4   3      577.96      621.15     28.95 o 
  13   4   3        7.68        8.50     19.60 o 
  14   4   3       48.72       60.16     25.84 o 
  15   4   3       35.04       62.21     38.12 o 
   0   5   3     2941.28     3928.73     62.12 o 
   1   5   3     3546.48     4063.75     33.51 o 
   2   5   3      228.25      269.31      7.57 o 
   3   5   3     4125.29     4987.19     50.86 o 
   4   5   3     1055.57     1218.16     32.24 o 
   5   5   3      374.17      358.16     10.24 o 
   6   5   3      105.86      103.91      8.13 o 
   7   5   3     1207.38     1324.67     23.83 o 
   8   5   3     1176.02     1136.70     23.24 o 
   9   5   3     1573.58     1435.04     28.08 o 
  10   5   3      157.69      170.66     14.08 o 
  11   5   3      223.92      238.66     27.41 o 
  12   5   3       50.92       50.83     14.03 o 
  13   5   3      200.62      195.36     25.38 o 
  14   5   3       60.23       75.61     26.83 o 
  15   5   3       49.45       15.75     25.28 o 
   1   6   3     5184.47     6147.42     47.20 o 
   2   6   3     4034.08     4045.30     33.13 o 
   3   6   3      557.27      703.72     13.40 o 
   4   6   3     4268.69     4443.54     49.71 o 
   5   6   3     4058.91     4253.95     49.52 o 
   6   6   3       24.48       19.71      4.66 o 
   7   6   3      118.31      113.26      8.22 o 
   8   6   3      376.40      408.78     16.32 o 
   9   6   3      832.52      772.77     23.51 o 
  10   6   3     2800.04     2605.63     47.57 o 
  11   6   3      108.27       88.73     14.66 o 
  12   6   3       55.22       54.83     16.88 o 
  13   6   3       16.21       11.91     16.60 o 
  14   6   3       23.15       27.27     24.25 o 
  15   6   3       40.20       55.49     27.80 o 
   0   7   3     6701.85     6910.63     72.01 o 
   1   7   3     3902.74     3995.10     33.06 o 
   2   7   3     1836.25     1796.18     18.21 o 
   3   7   3     3981.38     4300.50     40.47 o 
   4   7   3     4545.77     4803.10     49.32 o 
   5   7   3     1828.63     1771.31     25.74 o 
   6   7   3      423.14      436.26     12.36 o 
   7   7   3     2527.02     2487.56     35.89 o 
   8   7   3       80.49       95.54     13.54 o 
   9   7   3      584.96      564.19     21.71 o 
  10   7   3      606.74      625.78     22.51 o 
  11   7   3      400.27      394.79     24.12 o 
  12   7   3      168.54      111.79     20.54 o 
  13   7   3      103.65      139.13     29.49 o 
  14   7   3      138.06      178.86     56.55 o 
  15   7   3       31.24       19.45     26.13 o 
   1   8   3     1988.13     1768.80     20.83 o 
   2   8   3     4486.05     4699.08     41.82 o 
   3   8   3     1795.70     2341.45     23.69 o 
   4   8   3     1901.68     1803.37     23.24 o 
   5   8   3        5.24        3.05      4.87 o 
   6   8   3      720.82      751.19     16.29 o 
   7   8   3      729.27      700.33     21.82 o 
   8   8   3      227.99      251.29     15.10 o 
   9   8   3      116.90       99.26     11.53 o 
  10   8   3      434.26      402.75     22.52 o 
  11   8   3      158.37      190.24     23.57 o 
  12   8   3       78.67       70.11     18.56 o 
  13   8   3       97.46      122.40     28.82 o 
  14   8   3      190.47      130.92     32.53 o 
  15   8   3      138.08      191.68     37.12 o 
   0   9   3      457.04      334.42     12.52 o 
   1   9   3      324.48      506.29     15.05 o 
   2   9   3      401.37      383.86     14.11 o 
   3   9   3      364.40      412.42      8.52 o 
   4   9   3     1071.91     1177.21     17.94 o 
   5   9   3      341.56      328.13     10.86 o 
   6   9   3        8.19       24.51      5.55 o 
   7   9   3     2431.11     2325.33     40.20 o 
   8   9   3     1641.10     1565.36     33.02 o 
   9   9   3       30.95       27.56      9.16 o 
  10   9   3      196.16      172.94     23.28 o 
  11   9   3       62.73       31.89     15.49 o 
  12   9   3      130.66      135.57     29.50 o 
  13   9   3       76.04       68.26     26.18 o 
  14   9   3       10.80        9.83     21.99 o 
   1  10   3      409.20      398.30      9.29 o 
   2  10   3      213.31      269.65      8.04 o 
   3  10   3      486.92      506.11      9.92 o 
   4  10   3       11.06        0.91      3.83 o 
   5  10   3      207.95      227.54      9.99 o 
   6  10   3      604.01      594.00     18.40 o 
   7  10   3        6.74        9.83      7.98 o 
   8  10   3      221.21      190.77     22.54 o 
   9  10   3       45.43       55.42     11.59 o 
  10  10   3      251.29      252.01     25.05 o 
  11  10   3      176.63      177.67     23.86 o 
  12  10   3        2.13       -0.35     28.97 o 
  13  10   3      473.09      595.07     52.58 o 
  14  10   3        5.01       -4.47     21.72 o 
   0  11   3     1325.56     1515.94     29.79 o 
   1  11   3      876.88      865.81     15.05 o 
   2  11   3      160.81      188.42      7.44 o 
   3  11   3     2518.04     2756.11     30.90 o 
   4  11   3      943.93      879.58     15.12 o 
   5  11   3      163.83      183.87     11.76 o 
   6  11   3     1433.31     1378.52     28.98 o 
   7  11   3      422.01      452.26     18.64 o 
   8  11   3      179.22      208.49     16.70 o 
   9  11   3       29.11       -1.67     12.31 o 
  10  11   3      385.53      377.63     34.20 o 
  11  11   3      128.17      122.99     26.04 o 
  12  11   3      293.46      296.61     38.85 o 
  13  11   3      342.42      430.00     46.63 o 
  14  11   3       56.94       40.85     27.15 o 
   1  12   3      398.92      499.96     13.15 o 
   2  12   3      184.48      190.23      7.80 o 
   3  12   3      829.94      803.01     14.59 o 
   4  12   3      685.81      664.13     12.73 o 
   5  12   3     1646.77     1718.58     38.85 o 
   6  12   3     1489.34     1440.00     35.68 o 
   7  12   3       53.69       63.79      9.95 o 
   8  12   3      129.00      141.85     19.19 o 
   9  12   3       26.17       20.48     13.91 o 
  10  12   3       85.46       94.18     18.78 o 
  11  12   3        7.01       14.83     21.71 o 
  12  12   3       38.39       40.93     24.18 o 
  13  12   3      255.92      317.80     49.48 o 
  14  12   3       43.73       29.61     25.84 o 
   0  13   3     3994.65     4430.01     66.54 o 
   1  13   3      300.30      246.22      9.33 o 
   2  13   3      847.89      868.94     16.00 o 
   3  13   3     1484.99     1567.62     22.29 o 
   4  13   3       63.41       72.57      6.66 o 
   5  13   3     1010.88      982.74     24.57 o 
   6  13   3      216.77      205.68     17.30 o 
   7  13   3      403.98      336.75     20.15 o 
   8  13   3     1638.45     1656.86     53.16 o 
   9  13   3       67.24       51.76     16.12 o 
  10  13   3       36.74       25.68     15.45 o 
  11  13   3      155.60      177.45     31.26 o 
  12  13   3       37.64       65.37     27.45 o 
  13  13   3       98.86      108.83     37.97 o 
  14  13   3       37.56       85.54     31.81 o 
   1  14   3      150.17      149.37      7.91 o 
   2  14   3      258.59      301.34     10.71 o 
   3  14   3       20.02       33.00      5.42 o 
   4  14   3      556.31      578.32     18.29 o 
   5  14   3      162.68      141.58     11.75 o 
   6  14   3      432.25      480.60     19.10 o 
   7  14   3       66.44       73.26     24.52 o 
   8  14   3       96.04      105.42     18.09 o 
   9  14   3      283.68      277.92     26.64 o 
  10  14   3       40.77       19.70     19.69 o 
  11  14   3       68.06       69.80     25.79 o 
  12  14   3      171.19      180.63     35.84 o 
  13  14   3       16.17       38.64     51.21 o 
   0  15   3      613.23      668.60     22.17 o 
   1  15   3      841.20      901.98     18.10 o 
   2  15   3       59.33       35.70      6.00 o 
   3  15   3       96.18       85.97      9.04 o 
   4  15   3       69.22       55.44      7.37 o 
   5  15   3      689.05      721.45     22.17 o 
   6  15   3       20.23       28.01     12.83 o 
   7  15   3        4.62        8.10     17.81 o 
   8  15   3       74.79       58.40     16.00 o 
   9  15   3       31.92        7.88     18.18 o 
  10  15   3      310.29      211.35     57.13 o 
  11  15   3      436.57      530.10     49.92 o 
  12  15   3       57.01       94.57     29.45 o 
  13  15   3      151.25      172.65     36.93 o 
   1  16   3      116.99       96.17      7.58 o 
   2  16   3      321.02      335.65     11.72 o 
   3  16   3      729.46      610.25     16.41 o 
   4  16   3      303.68      308.29     12.70 o 
   5  16   3        8.90       -9.17     11.52 o 
   6  16   3      250.47      256.59     23.51 o 
   7  16   3       66.65       80.60     16.29 o 
   8  16   3      148.44      153.11     24.66 o 
   9  16   3      111.14      124.43     26.37 o 
  10  16   3      463.55      459.35     46.49 o 
  11  16   3       92.83      111.71     39.98 o 
  12  16   3       60.99       72.92     28.87 o 
  13  16   3       66.00       93.32     41.09 o 
   0  17   3      501.57      473.85     20.87 o 
   1  17   3      320.64      294.47     11.93 o 
   2  17   3      657.69      627.01     16.20 o 
   3  17   3      499.96      481.57     15.54 o 
   4  17   3       13.62        9.46      6.10 o 
   5  17   3      111.65       80.98      9.07 o 
   6  17   3      411.78      368.73     27.96 o 
   7  17   3        8.73       15.04     13.43 o 
   8  17   3      220.20      193.98     42.62 o 
   9  17   3       13.89       31.50     20.42 o 
  10  17   3       22.71       29.32     22.59 o 
  11  17   3      548.70      588.09     58.45 o 
  12  17   3      167.56      137.61     33.30 o 
   1  18   3      634.31      648.05     17.71 o 
   2  18   3     1095.01     1027.53     22.81 o 
   3  18   3       87.54       98.22     10.34 o 
   4  18   3      178.01      160.46     14.00 o 
   5  18   3      460.37      384.00     17.36 o 
   6  18   3      412.09      401.66     29.73 o 
   7  18   3       82.55       96.04     36.45 o 
   8  18   3       35.71       35.26     21.34 o 
   9  18   3      560.30      697.67     56.44 o 
  10  18   3      266.10      218.75     41.44 o 
  11  18   3      174.99      170.56     34.72 o 
  12  18   3      127.69      165.18     45.66 o 
   0  19   3      919.71      978.15     30.39 o 
   1  19   3     1339.29     1312.07     26.47 o 
   2  19   3      701.79      673.37     19.08 o 
   3  19   3      204.12      193.51     11.19 o 
   4  19   3      176.85      165.24     13.33 o 
   5  19   3       48.55       42.90      8.94 o 
   6  19   3        9.25        8.86     12.20 o 
   7  19   3       53.06       39.99     21.11 o 
   8  19   3      145.13      193.06     32.91 o 
   9  19   3       13.11       22.23     23.38 o 
  10  19   3      150.03      137.98     32.45 o 
  11  19   3       60.23       49.41     27.59 o 
   1  20   3      622.29      586.90     18.98 o 
   2  20   3       77.20       79.31      9.69 o 
   3  20   3      873.96      850.34     23.83 o 
   4  20   3      117.42      115.64     12.15 o 
   5  20   3      132.55      129.81     12.62 o 
   6  20   3      131.88      109.22     19.17 o 
   7  20   3       60.33       51.22     26.96 o 
   8  20   3       17.66      -18.04     18.04 o 
   9  20   3      213.00      288.93     82.04 o 
  10  20   3      123.86      127.77     36.87 o 
  11  20   3        1.34        4.50     23.56 o 
   0  21   3      183.14      154.09     16.17 o 
   1  21   3      611.28      622.54     19.64 o 
   2  21   3      334.63      337.63     16.40 o 
   3  21   3      202.34      242.31     15.60 o 
   4  21   3        2.33       -2.42      8.09 o 
   5  21   3       35.44       17.65     12.55 o 
   6  21   3       86.15       52.31     22.72 o 
   7  21   3       10.36       17.02     44.94 o 
   8  21   3       19.68        9.24     22.47 o 
   9  21   3       71.13       40.80     25.72 o 
  10  21   3      115.80      131.18     32.47 o 
   1  22   3      261.92      273.36     14.49 o 
   2  22   3      576.76      592.94     21.89 o 
   3  22   3      158.88      172.30     13.75 o 
   4  22   3      159.06      170.57     22.20 o 
   5  22   3      183.97      150.87     15.54 o 
   6  22   3        6.98       25.54     20.29 o 
   7  22   3      133.21      120.47     30.21 o 
   8  22   3       70.65       84.68     31.62 o 
   9  22   3      217.94      203.36     37.77 o 
   0  23   3      577.28      621.25     31.59 o 
   1  23   3      175.60      169.13     13.52 o 
   2  23   3      154.66      159.73     14.12 o 
   3  23   3      187.65      179.39     14.55 o 
   4  23   3      161.52      152.07     16.20 o 
   5  23   3      132.91      115.27     19.72 o 
   6  23   3        1.18      -16.35     18.44 o 
   7  23   3       79.60       81.84     55.85 o 
   8  23   3       53.45       77.54     29.01 o 
   9  23   3      229.33      276.90     43.48 o 
   1  24   3       80.45       72.33     18.20 o 
   2  24   3      214.78      208.38     20.44 o 
   3  24   3       45.05       71.26     12.94 o 
   4  24   3        6.28       -1.29     11.10 o 
   5  24   3      198.25      260.81     35.95 o 
   6  24   3       20.18        1.04     45.25 o 
   7  24   3       88.15       75.40     43.20 o 
   8  24   3      686.11      759.58    114.62 o 
   0  25   3      668.81      643.35     43.04 o 
   1  25   3       61.68       67.03     13.61 o 
   2  25   3      247.89      255.56     19.23 o 
   3  25   3        7.79       10.80     11.94 o 
   4  25   3       13.26       18.92     11.88 o 
   5  25   3       29.60       26.64     21.30 o 
   6  25   3       12.01       -3.39     20.09 o 
   7  25   3       30.43       12.08     31.48 o 
   1  26   3      736.67      669.84     30.76 o 
   2  26   3       11.06       24.57     11.81 o 
   3  26   3       85.55       97.55     14.21 o 
   4  26   3       41.67       43.34     13.24 o 
   5  26   3       52.07       44.81     24.15 o 
   6  26   3       31.26      -21.70     33.95 o 
   0  27   3      250.63      228.97     49.59 o 
   1  27   3       75.35      102.33     17.07 o 
   2  27   3       32.42       55.77     14.79 o 
   3  27   3      100.14      127.14     16.92 o 
   4  27   3       59.66       73.50     14.63 o 
   1  28   3        7.02       46.47     15.28 o 
   2  28   3       24.89       18.33     17.93 o 
   0   0   4    11263.22    11651.39    156.86 o 
   2   0   4    19604.69    22977.17    303.83 o 
   4   0   4     2088.67     1973.88     46.38 o 
   6   0   4     2112.45     1973.22     51.63 o 
   8   0   4     1119.73     1205.26     43.12 o 
  10   0   4      955.38      920.95     42.47 o 
  12   0   4      282.75      305.98     31.93 o 
  14   0   4      188.68      203.50     38.76 o 
   1   1   4    19807.87    21083.92    146.39 o 
   2   1   4     8874.65     9146.81     89.34 o 
   3   1   4     8289.21     8671.05    106.89 o 
   4   1   4     2173.81     2444.11     43.76 o 
   5   1   4     5294.97     6089.76     82.02 o 
   6   1   4     1396.23     1326.71     28.60 o 
   7   1   4      128.22      136.20     11.98 o 
   8   1   4      199.11      246.65     16.29 o 
   9   1   4     1137.35     1061.70     30.72 o 
  10   1   4      525.65      560.07     24.26 o 
  11   1   4      128.79       69.19     30.42 o 
  12   1   4     1453.56     1408.48     41.11 o 
  13   1   4      135.06      105.64     14.19 o 
  14   1   4       84.99      104.15     21.99 o 
  15   1   4       49.92       94.05     31.44 o 
   0   2   4    76437.55    77160.34    790.82 o 
   1   2   4     4238.16     4508.34     40.64 o 
   2   2   4    37706.06    39413.04    343.87 o 
   3   2   4      972.48      923.29     14.90 o 
   4   2   4      380.14      396.99     12.19 o 
   5   2   4      997.22     1004.93     20.25 o 
   6   2   4      692.93      523.25     15.79 o 
   7   2   4      258.34      248.03     14.53 o 
   8   2   4      940.10      875.74     28.12 o 
   9   2   4      843.28      782.02     23.49 o 
  10   2   4       53.88       51.86     10.30 o 
  11   2   4       99.08       60.01     11.68 o 
  12   2   4       98.18      104.48     16.02 o 
  13   2   4      132.61      140.21     15.82 o 
  14   2   4       36.11       49.34     17.11 o 
  15   2   4       15.83       18.08     21.28 o 
   1   3   4    66449.08    70764.45    517.45 o 
   2   3   4     9664.33     9963.32     79.76 o 
   3   3   4      743.31      887.26     12.31 o 
   4   3   4      894.93      950.43     18.07 o 
   5   3   4     7529.02     8386.42     96.67 o 
   6   3   4     4679.02     4807.56     62.54 o 
   7   3   4      472.49      468.06     15.98 o 
   8   3   4      190.70      179.35     12.62 o 
   9   3   4       79.00       90.72     10.80 o 
  10   3   4      673.12      610.07     29.16 o 
  11   3   4      157.93      143.28     16.28 o 
  12   3   4      436.90      459.38     27.08 o 
  13   3   4       13.33       21.53     12.22 o 
  14   3   4      373.77      347.76     31.91 o 
  15   3   4        7.13      -17.62     17.78 o 
   0   4   4    57107.57    58043.91    601.09 o 
   1   4   4      234.32      177.22      9.02 o 
   2   4   4      647.45      680.81      9.34 o 
   3   4   4     6458.98     6481.48     63.38 o 
   4   4   4     1583.06     1729.18     23.67 o 
   5   4   4     1934.87     1906.03     34.42 o 
   6   4   4      618.05      626.39     15.06 o 
   7   4   4      660.36      707.93     19.59 o 
   8   4   4      145.72      127.47     11.26 o 
   9   4   4     1640.76     1669.40     30.98 o 
  10   4   4      285.23      276.33     16.93 o 
  11   4   4      339.86      354.59     23.31 o 
  12   4   4      246.24      214.83     23.22 o 
  13   4   4       96.26      109.25     17.07 o 
  14   4   4       25.81       27.16     22.85 o 
  15   4   4       28.55       26.63     21.17 o 
   1   5   4    12886.71    13196.26     94.52 o 
   2   5   4     2909.68     3519.98     32.61 o 
   3   5   4    14932.76    16282.46    173.56 o 
   4   5   4     3935.16     4208.77     47.10 o 
   5   5   4     8036.87     8430.18     88.18 o 
   6   5   4      815.70      816.43     16.78 o 
   7   5   4      502.39      510.38     13.04 o 
   8   5   4     2864.64     2820.56     37.15 o 
   9   5   4        5.39       -0.71      7.16 o 
  10   5   4     1447.18     1435.53     33.30 o 
  11   5   4      392.24      381.63     25.51 o 
  12   5   4      255.59      270.99     22.08 o 
  13   5   4       19.20        9.58     16.15 o 
  14   5   4      140.86      128.16     30.42 o 
  15   5   4       82.68       89.65     35.93 o 
   0   6   4    28331.74    29338.99    310.86 o 
   1   6   4      781.91     1044.73     12.16 o 
   2   6   4     2907.04     2989.20     28.81 o 
   3   6   4     1030.40      951.09     15.85 o 
   4   6   4     5025.38     4930.95     61.45 o 
   5   6   4     1602.65     1673.44     24.44 o 
   6   6   4      880.57      788.83     19.80 o 
   7   6   4      372.43      371.56     12.75 o 
   8   6   4      684.22      628.88     17.22 o 
   9   6   4       93.21      130.08     12.36 o 
  10   6   4       73.44       94.63     13.85 o 
  11   6   4      357.41      326.94     22.43 o 
  12   6   4       78.91       93.38     15.14 o 
  13   6   4        7.14       21.18     17.00 o 
  14   6   4       28.81       57.77     26.61 o 
  15   6   4      176.31      252.74     39.81 o 
   1   7   4      446.00      252.91      6.92 o 
   2   7   4     4188.54     4630.33     44.38 o 
   3   7   4     8956.10     9586.84     89.37 o 
   4   7   4      947.12      865.32     18.66 o 
   5   7   4     1018.78     1003.56     18.10 o 
   6   7   4      187.91      163.18      8.97 o 
   7   7   4     1899.15     1737.39     28.16 o 
   8   7   4     1715.08     1595.25     46.28 o 
   9   7   4     1553.22     1581.15     40.06 o 
  10   7   4     1027.59      995.89     32.21 o 
  11   7   4       54.66       60.82     13.44 o 
  12   7   4      390.74      396.50     32.42 o 
  13   7   4       89.85       41.22     18.08 o 
  14   7   4      150.10      202.65     35.40 o 
  15   7   4       59.33       50.20     41.42 o 
   0   8   4      901.08     1194.66     24.71 o 
   1   8   4    13306.52    14208.99    113.92 o 
   2   8   4     4495.33     4616.81     41.84 o 
   3   8   4       40.24       66.89      7.04 o 
   4   8   4      705.65      627.89     14.11 o 
   5   8   4      143.34      153.52      7.96 o 
   6   8   4      104.26      103.72      7.21 o 
   7   8   4      750.67      776.61     21.52 o 
   8   8   4      929.68      876.60     24.27 o 
   9   8   4     1363.00     1249.30     34.88 o 
  10   8   4      212.34      193.44     18.98 o 
  11   8   4       35.32       43.97     16.62 o 
  12   8   4       98.36       82.04     19.37 o 
  13   8   4      106.06       78.55     27.53 o 
  14   8   4      166.14      150.01     32.46 o 
  15   8   4       77.37       88.45     32.19 o 
   1   9   4     1609.40     1809.69     21.18 o 
   2   9   4      460.83      521.25      9.90 o 
   3   9   4     1661.54     1682.95     19.05 o 
   4   9   4     1122.66     1002.67     18.83 o 
   5   9   4      698.74      753.32     15.03 o 
   6   9   4       11.70       26.89      7.15 o 
   7   9   4     2241.68     2254.58     40.87 o 
   8   9   4     1364.12     1351.80     30.37 o 
   9   9   4      752.60      790.36     27.98 o 
  10   9   4       16.30       27.49     11.12 o 
  11   9   4       57.65       67.76     22.13 o 
  12   9   4       21.44        6.97     15.22 o 
  13   9   4      183.35      135.40     30.73 o 
  14   9   4       58.83       65.80     28.09 o 
   0  10   4     1456.81     1712.38     31.76 o 
   1  10   4      212.43      222.20      8.87 o 
   2  10   4     2544.86     2514.30     27.16 o 
   3  10   4     1601.30     1477.03     18.08 o 
   4  10   4      905.86      891.13     15.25 o 
   5  10   4     1066.00     1103.90     21.34 o 
   6  10   4      709.52      658.17     19.31 o 
   7  10   4      254.15      289.55     15.71 o 
   8  10   4      582.01      559.86     24.62 o 
   9  10   4      212.73      196.74     17.44 o 
  10  10   4      377.21      395.25     30.32 o 
  11  10   4       40.00       22.63     15.25 o 
  12  10   4      429.57      371.28     41.83 o 
  13  10   4      350.82      408.32     82.85 o 
  14  10   4      151.12      128.15     33.83 o 
   1  11   4      522.09      458.25     13.29 o 
   2  11   4      171.91      182.13      7.29 o 
   3  11   4      854.03      927.51     14.27 o 
   4  11   4      107.90       86.87      5.38 o 
   5  11   4      451.24      445.96     16.31 o 
   6  11   4       43.99       35.08      8.11 o 
   7  11   4     1081.77     1148.71     29.10 o 
   8  11   4      103.06      114.83     15.25 o 
   9  11   4      244.26      218.55     18.28 o 
  10  11   4      254.71      252.15     25.84 o 
  11  11   4      227.33      187.27     27.59 o 
  12  11   4      236.03      261.79     36.84 o 
  13  11   4      101.88      106.16     30.18 o 
  14  11   4        0.06        8.79     23.65 o 
   0  12   4     8001.71     7767.17    137.87 o 
   1  12   4      493.67      565.41     12.95 o 
   2  12   4      530.80      581.03     11.98 o 
   3  12   4      227.49      251.93      8.92 o 
   4  12   4      147.36      156.17      9.04 o 
   5  12   4       30.71       27.12      8.57 o 
   6  12   4      403.27      363.00     16.75 o 
   7  12   4      254.57      269.28     18.72 o 
   8  12   4      495.90      465.77     23.29 o 
   9  12   4       16.59        8.18     13.38 o 
  10  12   4       94.10       93.10     19.34 o 
  11  12   4        6.87        4.52     19.83 o 
  12  12   4       99.69       90.81     28.98 o 
  13  12   4       80.79       68.37     28.50 o 
  14  12   4       17.55       41.64     40.23 o 
   1  13   4     1127.03     1028.60     18.25 o 
   2  13   4     1934.88     1909.97     24.37 o 
   3  13   4      276.83      281.31      9.94 o 
   4  13   4      223.80      226.93     10.04 o 
   5  13   4      131.36      142.15     11.63 o 
   6  13   4      476.41      447.71     18.28 o 
   7  13   4      291.66      314.97     20.13 o 
   8  13   4      607.10      626.41     34.30 o 
   9  13   4        5.83        4.72     12.97 o 
  10  13   4      128.82      140.07     21.70 o 
  11  13   4      129.23      162.55     30.94 o 
  12  13   4      179.47      199.82     35.80 o 
  13  13   4       23.31       40.56     26.13 o 
   0  14   4      948.77      952.47     25.45 o 
   1  14   4      348.58      257.24     10.74 o 
   2  14   4       17.25       15.79      4.44 o 
   3  14   4       67.18       66.90      7.30 o 
   4  14   4     1002.39     1020.01     19.46 o 
   5  14   4      345.69      358.20     16.55 o 
   6  14   4     1082.15      914.19     29.31 o 
   7  14   4      577.67      604.79     25.57 o 
   8  14   4      231.16      197.21     32.36 o 
   9  14   4      213.82      218.52     24.58 o 
  10  14   4       12.53       27.36     20.89 o 
  11  14   4      324.43      279.42     39.12 o 
  12  14   4      182.98      271.33     44.78 o 
  13  14   4       72.23       95.34     30.99 o 
   1  15   4       35.96       39.91      6.31 o 
   2  15   4      147.21      161.48      8.14 o 
   3  15   4       87.71       84.04      7.87 o 
   4  15   4     1289.55     1281.70     30.35 o 
   5  15   4       74.28       60.72      9.37 o 
   6  15   4      122.01       83.67     19.76 o 
   7  15   4      110.89       88.25     16.95 o 
   8  15   4       67.57       89.04     30.82 o 
   9  15   4       65.47      105.39     20.79 o 
  10  15   4       89.73      114.30     27.02 o 
  11  15   4      222.99      251.96     37.65 o 
  12  15   4      102.33      154.08     33.44 o 
  13  15   4      147.70      137.13     34.20 o 
   0  16   4      371.19      321.73     18.48 o 
   1  16   4     1624.25     1543.01     25.15 o 
   2  16   4     1028.54      979.13     19.40 o 
   3  16   4      310.23      293.55     13.06 o 
   4  16   4      465.54      458.20     14.77 o 
   5  16   4      387.66      343.61     20.85 o 
   6  16   4      201.18      198.18     21.74 o 
   7  16   4      146.44      144.75     20.03 o 
   8  16   4      258.56      307.80     29.63 o 
   9  16   4      459.10      472.43     44.84 o 
  10  16   4       12.00       12.51     33.96 o 
  11  16   4        3.82       14.96     26.95 o 
  12  16   4       85.86       59.86     28.32 o 
   1  17   4      345.30      411.01     14.67 o 
   2  17   4      907.16      957.29     21.56 o 
   3  17   4      170.03      152.77      9.69 o 
   4  17   4      153.71      116.43     11.53 o 
   5  17   4      472.54      452.29     22.34 o 
   6  17   4       74.15       64.54     15.54 o 
   7  17   4        9.72       21.91     13.12 o 
   8  17   4       75.17      111.21     21.19 o 
   9  17   4      100.45      116.93     28.22 o 
  10  17   4      302.29      295.95     74.42 o 
  11  17   4       63.42      112.12     29.87 o 
  12  17   4       29.84       77.12     30.05 o 
   0  18   4      985.58      916.80     28.53 o 
   1  18   4       57.17       77.94      9.63 o 
   2  18   4       62.42       64.53      8.63 o 
   3  18   4      376.08      361.40     14.09 o 
   4  18   4      663.08      642.86     19.45 o 
   5  18   4       23.16       33.75      8.01 o 
   6  18   4      259.92      262.52     24.80 o 
   7  18   4       55.73       45.52     36.10 o 
   8  18   4      426.12      416.79     42.51 o 
   9  18   4      303.67      304.53     38.67 o 
  10  18   4       76.83      173.62     33.65 o 
  11  18   4      134.11      130.43     32.47 o 
  12  18   4        2.55       -1.08     22.80 o 
   1  19   4       74.69       49.00      8.01 o 
   2  19   4      396.94      350.18     15.95 o 
   3  19   4      102.27       99.40      9.83 o 
   4  19   4      124.74      123.59     12.04 o 
   5  19   4        0.56        0.70      9.93 o 
   6  19   4      107.40       88.81     17.14 o 
   7  19   4      253.88      222.74     27.19 o 
   8  19   4      463.27      479.20     98.88 o 
   9  19   4       98.98       97.29     34.38 o 
  10  19   4       19.16       34.09     22.50 o 
  11  19   4       62.52       66.43     28.56 o 
   0  20   4     2677.79     2728.65     65.09 o 
   1  20   4       94.37       99.94     10.79 o 
   2  20   4      106.72       74.34      9.79 o 
   3  20   4      159.79      141.23     11.47 o 
   4  20   4       27.62       40.66     10.17 o 
   5  20   4       18.20       10.33     10.22 o 
   6  20   4       29.97       40.16     15.05 o 
   7  20   4      149.07      158.15     29.95 o 
   8  20   4       64.05       64.54     39.36 o 
   9  20   4       19.76       19.35     22.46 o 
  10  20   4      455.40      538.41     74.41 o 
  11  20   4        3.48        0.03     23.05 o 
   1  21   4       81.67       71.57     10.01 o 
   2  21   4       84.08       72.02      9.99 o 
   3  21   4      286.01      268.87     16.69 o 
   4  21   4       24.19       14.02      8.74 o 
   5  21   4      154.39      137.72     13.26 o 
   6  21   4      157.38      137.69     30.17 o 
   7  21   4       48.66       24.98     21.41 o 
   8  21   4       42.72       59.54     27.13 o 
   9  21   4        2.99       10.32     21.48 o 
  10  21   4       58.34       74.33     28.54 o 
   0  22   4      102.30       90.00     19.69 o 
   1  22   4      220.57      203.08     15.18 o 
   2  22   4      217.09      229.68     14.70 o 
   3  22   4      200.01      226.08     15.80 o 
   4  22   4      258.39      265.47     17.39 o 
   5  22   4      107.44       97.76     12.50 o 
   6  22   4      168.80      153.30     31.12 o 
   7  22   4       40.09       53.91     25.24 o 
   8  22   4       34.71        9.58     23.16 o 
   9  22   4        6.13       25.35     25.51 o 
   1  23   4      284.99      284.47     16.50 o 
   2  23   4       67.62       58.85     11.52 o 
   3  23   4        4.32       23.00      9.39 o 
   4  23   4      149.72      131.65     13.53 o 
   5  23   4       56.00       21.30     11.18 o 
   6  23   4       79.55      139.96     29.87 o 
   7  23   4       10.56       -3.70     22.26 o 
   8  23   4        5.14      -18.10     25.75 o 
   9  23   4      246.95      269.35     41.34 o 
   0  24   4       54.32       13.30     14.90 o 
   1  24   4       96.34       92.45     17.91 o 
   2  24   4      177.34      170.54     18.16 o 
   3  24   4        5.62       -1.03     10.31 o 
   4  24   4      200.62      188.88     17.96 o 
   5  24   4       21.55       36.33     36.83 o 
   6  24   4        8.05        0.11     20.23 o 
   7  24   4       71.88       48.83     26.53 o 
   8  24   4      412.46      466.11     59.87 o 
   1  25   4       16.49       12.58     11.82 o 
   2  25   4      354.11      377.07     22.20 o 
   3  25   4      104.63      123.86     22.11 o 
   4  25   4       51.15       24.62     12.17 o 
   5  25   4       63.68       43.88     24.36 o 
   6  25   4       46.19       42.00     25.21 o 
   7  25   4       13.34       30.19     26.12 o 
   0  26   4       25.43       -3.94     17.48 o 
   1  26   4      221.68      189.48     18.34 o 
   2  26   4      189.66      203.13     18.25 o 
   3  26   4        1.40       12.67     11.21 o 
   4  26   4       60.46       78.32     16.02 o 
   5  26   4       47.02       -2.78     21.38 o 
   6  26   4       88.29      107.14     61.36 o 
   1  27   4       39.91       31.23     14.13 o 
   2  27   4       10.82       12.59     12.00 o 
   3  27   4       77.02       64.88     13.93 o 
   4  27   4       93.59       92.96     17.85 o 
   0  28   4      188.51      254.97     32.69 o 
   1  28   4        2.94        9.54     13.22 o 
   2   0   5      250.81      253.68      8.34 o 
   4   0   5     7584.62     7485.49    110.53 o 
   6   0   5     1036.67     1086.72     36.17 o 
   8   0   5      623.06      583.47     31.00 o 
  10   0   5     1577.08     1517.75     44.66 o 
  12   0   5     1226.10     1046.99     68.88 o 
  14   0   5       48.53       61.93     26.81 o 
   0   1   5     1325.00     1011.55     17.43 o 
   1   1   5       44.43       60.48      2.73 o 
   2   1   5     6827.70     7962.33     64.04 o 
   3   1   5     6187.57     6318.22     72.33 o 
   4   1   5      132.39      184.72     16.11 o 
   5   1   5      540.10      579.23     19.69 o 
   6   1   5     2444.42     2727.09     46.23 o 
   7   1   5      115.94      128.03     11.78 o 
   8   1   5      519.25      476.18     27.30 o 
   9   1   5      333.32      298.09     27.69 o 
  10   1   5      227.97      181.90     25.17 o 
  11   1   5      261.42      253.56     16.09 o 
  12   1   5      409.45      423.37     23.67 o 
  13   1   5      182.90      183.60     25.82 o 
  14   1   5       50.47       42.32     18.24 o 
  15   1   5       77.24       64.39     20.32 o 
   1   2   5     6355.51     6526.42     48.24 o 
   2   2   5     9244.70     9604.25     72.73 o 
   3   2   5    14623.28    15664.76    151.57 o 
   4   2   5      622.24      615.44     14.23 o 
   5   2   5      736.08      719.91     17.26 o 
   6   2   5      151.81      228.26     15.25 o 
   7   2   5      124.40      164.91     14.07 o 
   8   2   5      319.40      310.86     16.02 o 
   9   2   5      284.30      323.03     17.59 o 
  10   2   5       62.49       67.50     11.04 o 
  11   2   5       27.58       42.81     11.90 o 
  12   2   5     1098.59     1127.39     42.76 o 
  13   2   5       28.99       21.36      9.87 o 
  14   2   5       53.66       58.46     19.50 o 
  15   2   5       12.71       65.92     30.19 o 
   0   3   5     1039.09      864.27     14.94 o 
   1   3   5    31333.84    31866.71    243.71 o 
   2   3   5     2221.44     2674.76     38.75 o 
   3   3   5     1292.86     1632.00     25.24 o 
   4   3   5     1120.47      996.71     18.15 o 
   5   3   5     1354.36     1459.34     42.25 o 
   6   3   5     1056.45     1002.01     21.91 o 
   7   3   5       90.35       95.23     10.72 o 
   8   3   5      503.08      424.42     17.28 o 
   9   3   5      124.42      105.06     12.49 o 
  10   3   5       90.86      107.81     14.30 o 
  11   3   5      191.13      180.10     20.19 o 
  12   3   5       46.79       48.53     13.30 o 
  13   3   5      137.75      130.05     20.52 o 
  14   3   5       71.33       41.34     16.12 o 
  15   3   5       79.05      117.09     36.38 o 
   1   4   5     7645.13     8637.15     63.44 o 
   2   4   5      650.29      987.13     14.33 o 
   3   4   5    13674.76    14240.86    139.79 o 
   4   4   5      136.71      213.59      7.66 o 
   5   4   5     2964.65     3165.86     39.29 o 
   6   4   5      150.37      127.92      9.33 o 
   7   4   5      717.49      717.13     21.53 o 
   8   4   5      339.33      358.69     16.77 o 
   9   4   5     1023.97     1032.51     24.01 o 
  10   4   5      590.61      513.36     21.16 o 
  11   4   5      157.91      155.41     17.43 o 
  12   4   5      145.83      132.82     17.26 o 
  13   4   5       81.24       61.55     17.57 o 
  14   4   5       38.24       42.03     17.78 o 
  15   4   5       20.45        8.69     21.83 o 
   0   5   5     2472.92     2625.33     39.04 o 
   1   5   5     4494.67     4537.81     36.20 o 
   2   5   5     2932.69     3264.29     44.18 o 
   3   5   5    11591.25    12372.50    134.44 o 
   4   5   5     8483.00     9531.91    107.89 o 
   5   5   5    14220.30    15129.71    137.65 o 
   6   5   5      879.82      995.81     19.06 o 
   7   5   5     1313.39     1295.41     23.87 o 
   8   5   5      233.38      234.96     12.54 o 
   9   5   5      378.54      355.09     20.53 o 
  10   5   5      193.58      224.82     18.51 o 
  11   5   5       51.48       53.05     13.20 o 
  12   5   5      220.03      224.80     20.60 o 
  13   5   5        1.41       -9.77     12.14 o 
  14   5   5      115.10      116.85     29.66 o 
  15   5   5       83.27       99.38     43.46 o 
   1   6   5     4111.12     5003.00     42.45 o 
   2   6   5      186.99      224.20      9.79 o 
   3   6   5     1316.08     1458.29     17.91 o 
   4   6   5       61.24       76.50      8.44 o 
   5   6   5     1796.19     2028.25     27.76 o 
   6   6   5      255.14      302.99     10.39 o 
   7   6   5      604.73      617.95     15.50 o 
   8   6   5      553.91      527.32     18.85 o 
   9   6   5      728.61      737.29     23.09 o 
  10   6   5      725.89      688.37     33.41 o 
  11   6   5      325.61      318.44     22.78 o 
  12   6   5      161.56      145.91     17.77 o 
  13   6   5       21.37       19.14     21.86 o 
  14   6   5        1.63       33.19     24.05 o 
  15   6   5       90.48       92.56     31.19 o 
   0   7   5     7949.74     8091.19    116.69 o 
   1   7   5      574.67      649.18     22.78 o 
   2   7   5    10306.43    10751.30     88.04 o 
   3   7   5    10790.15    11809.05    108.45 o 
   4   7   5     5656.56     6007.35     73.36 o 
   5   7   5      370.98      370.50     13.75 o 
   6   7   5     1461.73     1431.77     23.13 o 
   7   7   5      390.70      408.66     16.16 o 
   8   7   5     6070.25     5746.53     78.31 o 
   9   7   5       38.04       36.26     10.76 o 
  10   7   5       46.08       53.51     12.40 o 
  11   7   5      287.83      264.16     22.48 o 
  12   7   5      218.30      230.63     26.71 o 
  13   7   5       78.77       72.84     25.90 o 
  14   7   5      196.50      179.67     34.22 o 
  15   7   5       44.88       35.83     27.44 o 
   1   8   5     2704.92     3475.78     33.67 o 
   2   8   5     2531.23     2303.92     22.84 o 
   3   8   5     2795.76     2947.86     44.51 o 
   4   8   5      330.55      304.47     11.95 o 
   5   8   5      457.86      367.95     16.99 o 
   6   8   5     1295.33     1157.93     24.95 o 
   7   8   5       85.47       85.55      9.60 o 
   8   8   5        7.99       19.71      8.26 o 
   9   8   5     2438.59     2312.93     60.60 o 
  10   8   5       96.41       85.38     13.68 o 
  11   8   5      424.68      444.91     26.59 o 
  12   8   5      352.83      395.28     32.77 o 
  13   8   5       39.55       26.36     23.46 o 
  14   8   5      365.27      383.02     77.29 o 
  15   8   5       47.82       56.02     30.29 o 
   0   9   5      219.95      171.35     12.26 o 
   1   9   5       43.61       32.84      4.01 o 
   2   9   5     1153.97     1126.97     14.47 o 
   3   9   5     1486.71     1716.31     21.38 o 
   4   9   5     2082.00     2238.80     31.29 o 
   5   9   5       89.25       70.43     10.89 o 
   6   9   5      366.11      368.06     15.20 o 
   7   9   5      135.68      153.68     12.05 o 
   8   9   5     1229.01     1196.12     33.83 o 
   9   9   5       25.43       14.12      9.87 o 
  10   9   5      102.18       99.80     17.42 o 
  11   9   5       23.52       24.72     15.71 o 
  12   9   5      167.48      195.59     30.38 o 
  13   9   5      173.82      211.08     34.95 o 
  14   9   5       62.97       80.81     29.04 o 
   1  10   5      551.59      513.16     11.46 o 
   2  10   5      915.41     1021.77     14.22 o 
   3  10   5     2937.35     3116.86     30.99 o 
   4  10   5     1328.98     1312.35     22.54 o 
   5  10   5      207.44      234.74     12.47 o 
   6  10   5      694.25      699.71     19.98 o 
   7  10   5     3207.61     2919.09     47.71 o 
   8  10   5       35.35       19.48     10.14 o 
   9  10   5      226.23      201.14     17.84 o 
  10  10   5       75.32       81.40     14.24 o 
  11  10   5       24.41        7.26     14.83 o 
  12  10   5      308.09      284.32     30.31 o 
  13  10   5       87.85       83.25     29.36 o 
  14  10   5      251.81      251.29     43.50 o 
   0  11   5     1486.48     1339.61     28.49 o 
   1  11   5      972.98      956.51     16.52 o 
   2  11   5      542.09      550.63     10.71 o 
   3  11   5      899.33      900.38     16.73 o 
   4  11   5     2700.79     2656.34     32.76 o 
   5  11   5      448.63      438.72     14.13 o 
   6  11   5     2658.81     2711.89     44.49 o 
   7  11   5      371.68      338.34     20.41 o 
   8  11   5      556.53      479.09     24.07 o 
   9  11   5      147.51      151.70     16.15 o 
  10  11   5      398.10      382.74     30.97 o 
  11  11   5        5.38       -0.03     14.68 o 
  12  11   5       41.34       78.26     26.94 o 
  13  11   5      110.34      112.65     29.56 o 
  14  11   5       43.55       65.08     29.48 o 
   1  12   5     1008.22     1246.66     19.95 o 
   2  12   5      114.97      159.70      8.23 o 
   3  12   5       77.20       77.08      5.44 o 
   4  12   5      363.70      283.14     10.16 o 
   5  12   5      786.48      795.90     21.54 o 
   6  12   5      437.72      482.43     28.94 o 
   7  12   5      347.97      339.97     21.01 o 
   8  12   5      240.23      214.80     17.94 o 
   9  12   5       97.89       77.33     17.27 o 
  10  12   5      780.85      772.81     38.10 o 
  11  12   5      305.46      340.05     31.01 o 
  12  12   5      399.04      386.52     70.21 o 
  13  12   5        1.94        7.54     22.94 o 
  14  12   5      196.24      168.95     36.71 o 
   0  13   5      405.82      454.90     18.13 o 
   1  13   5     3579.06     3702.40     41.73 o 
   2  13   5       73.64       64.62      6.39 o 
   3  13   5       47.78       72.16      9.88 o 
   4  13   5      144.38      140.11      9.11 o 
   5  13   5      413.97      397.51     18.38 o 
   6  13   5      290.76      313.55     24.11 o 
   7  13   5     1571.73     1428.44     37.55 o 
   8  13   5       70.05       26.68     11.14 o 
   9  13   5      386.35      374.02     30.13 o 
  10  13   5        3.36        7.10     13.60 o 
  11  13   5       35.12       33.08     21.85 o 
  12  13   5        1.12       10.13     23.27 o 
  13  13   5      332.46      294.08     43.35 o 
   1  14   5       27.92       24.67      5.50 o 
   2  14   5       97.11      121.85      7.55 o 
   3  14   5      173.58      187.86     10.07 o 
   4  14   5       14.58        3.56      5.24 o 
   5  14   5       46.88       39.58      8.54 o 
   6  14   5      355.98      264.95     18.81 o 
   7  14   5      236.75      207.61     17.59 o 
   8  14   5      420.40      409.02     37.60 o 
   9  14   5      647.20      637.03     37.24 o 
  10  14   5      192.06      179.13     24.00 o 
  11  14   5        1.74       15.09     22.42 o 
  12  14   5      235.26      211.93     36.08 o 
  13  14   5      106.16       93.65     35.52 o 
   0  15   5      266.62      359.72     18.26 o 
   1  15   5      461.10      457.08     15.20 o 
   2  15   5        3.09       -1.82      4.99 o 
   3  15   5       42.50       44.00      6.51 o 
   4  15   5     1831.76     1865.08     28.55 o 
   5  15   5      784.26      701.76     29.44 o 
   6  15   5     1015.28      900.45     30.16 o 
   7  15   5       72.46       86.65     16.50 o 
   8  15   5       20.89        6.17     13.27 o 
   9  15   5      157.60      183.82     23.70 o 
  10  15   5      591.22      614.57     52.79 o 
  11  15   5        1.69       17.50     22.55 o 
  12  15   5       47.00       45.20     25.90 o 
  13  15   5      384.40      356.51     46.98 o 
   1  16   5      688.04      688.11     17.02 o 
   2  16   5      265.66      256.70     12.06 o 
   3  16   5       36.66       26.85      6.25 o 
   4  16   5      427.64      351.72     14.79 o 
   5  16   5       51.11       59.96     11.62 o 
   6  16   5      269.46      242.10     18.62 o 
   7  16   5       14.51       18.26     13.12 o 
   8  16   5        0.20       16.22     16.61 o 
   9  16   5       25.21       26.43     14.16 o 
  10  16   5       26.30       15.78     21.27 o 
  11  16   5      147.72      185.92     33.80 o 
  12  16   5       89.61      104.14     45.33 o 
   0  17   5     6445.81     6196.08     93.03 o 
   1  17   5      690.58      616.03     16.82 o 
   2  17   5      217.73      188.01     11.00 o 
   3  17   5      112.54      105.52      9.35 o 
   4  17   5       45.18       48.25     12.86 o 
   5  17   5      161.57      153.43     17.25 o 
   6  17   5       45.77       30.97     14.07 o 
   7  17   5       54.39       58.46     16.62 o 
   8  17   5      239.32      259.93     45.34 o 
   9  17   5      184.50      256.37     82.04 o 
  10  17   5      295.76      328.96     41.16 o 
  11  17   5       78.46       60.74     26.14 o 
  12  17   5       35.18       16.76     23.83 o 
   1  18   5     2889.16     2579.70     39.47 o 
   2  18   5      661.16      700.19     19.38 o 
   3  18   5      119.56      100.85      9.70 o 
   4  18   5       85.77       84.64      9.63 o 
   5  18   5       76.64       85.20      9.20 o 
   6  18   5        4.40       13.53     12.01 o 
   7  18   5      485.95      548.44     36.50 o 
   8  18   5      330.87      289.11     56.41 o 
   9  18   5       49.57       77.25     25.52 o 
  10  18   5      242.34      295.02     41.12 o 
  11  18   5       91.16       88.10     38.16 o 
  12  18   5      118.05      138.74     33.38 o 
   0  19   5      140.88      110.74     13.73 o 
   1  19   5      561.55      612.26     17.61 o 
   2  19   5      289.11      325.84     20.78 o 
   3  19   5       11.03       10.95      7.16 o 
   4  19   5      223.43      203.79     13.29 o 
   5  19   5      223.02      228.12     14.94 o 
   6  19   5      162.32      181.93     23.38 o 
   7  19   5      151.23      144.64     26.17 o 
   8  19   5       44.58       44.87     21.96 o 
   9  19   5        2.37       -3.34     21.44 o 
  10  19   5      478.54      495.30     51.66 o 
  11  19   5       60.25       73.76     29.54 o 
   1  20   5     1440.41     1504.09     27.98 o 
   2  20   5       33.52       40.30      8.61 o 
   3  20   5      527.51      532.36     18.65 o 
   4  20   5      279.16      274.98     16.88 o 
   5  20   5       34.68       41.58     18.02 o 
   6  20   5      289.93      285.30     26.86 o 
   7  20   5      323.63      326.76     29.97 o 
   8  20   5       67.02       55.93     35.55 o 
   9  20   5      228.30      238.31     58.08 o 
  10  20   5      406.60      436.43     50.24 o 
  11  20   5      115.66      100.79     43.46 o 
   0  21   5      504.62      506.14     31.51 o 
   1  21   5        7.66        3.07      8.12 o 
   2  21   5      157.74      136.14     14.31 o 
   3  21   5       49.49       54.04      9.36 o 
   4  21   5      102.01       98.65     12.10 o 
   5  21   5       28.54       27.85      8.77 o 
   6  21   5       24.80       28.50     14.93 o 
   7  21   5       56.05       56.92     24.56 o 
   8  21   5       24.91       40.49     39.41 o 
   9  21   5        6.31       -6.76     37.22 o 
  10  21   5       15.52       38.32     26.29 o 
   1  22   5      309.59      265.17     17.03 o 
   2  22   5      579.96      593.61     20.64 o 
   3  22   5       33.13       24.67      9.09 o 
   4  22   5      218.08      204.93     15.79 o 
   5  22   5       74.27       71.41     12.62 o 
   6  22   5        3.14      -15.01     18.09 o 
   7  22   5      212.80      208.93     34.78 o 
   8  22   5       33.95       58.90     40.69 o 
   9  22   5      272.05      350.55     45.38 o 
   0  23   5      377.04      442.33     34.14 o 
   1  23   5        8.08       10.82      8.98 o 
   2  23   5      160.45      152.51     15.37 o 
   3  23   5      262.43      266.50     19.12 o 
   4  23   5       20.48        3.59     10.13 o 
   5  23   5       20.39       25.37     19.88 o 
   6  23   5      108.20      152.58     30.76 o 
   7  23   5       13.00       15.54     22.40 o 
   8  23   5        7.00       25.53     26.11 o 
   9  23   5        4.81        6.79     25.37 o 
   1  24   5       82.24       65.46     11.76 o 
   2  24   5      344.87      297.93     22.47 o 
   3  24   5      132.70      108.27     16.12 o 
   4  24   5      594.66      723.87     28.84 o 
   5  24   5       91.76       92.80     27.04 o 
   6  24   5       38.25       31.85     38.68 o 
   7  24   5      246.61      321.57     43.62 o 
   8  24   5      206.23      175.65     36.70 o 
   0  25   5      307.32      302.54     31.50 o 
   1  25   5      121.36      150.22     18.82 o 
   2  25   5       47.58       77.95     15.34 o 
   3  25   5       13.04        1.81     11.72 o 
   4  25   5       88.28       92.50     16.29 o 
   5  25   5       57.74       70.64     40.60 o 
   6  25   5      128.71      121.01     31.08 o 
   7  25   5       23.11        9.87     23.50 o 
   1  26   5      334.93      338.28     22.53 o 
   2  26   5      231.37      238.19     19.41 o 
   3  26   5       46.70       55.64     14.61 o 
   4  26   5       83.25       66.29     15.71 o 
   5  26   5       60.96       98.54     34.53 o 
   0  27   5      200.91      198.49     29.01 o 
   1  27   5       56.84       26.12     18.90 o 
   2  27   5       86.36       60.09     14.08 o 
   3  27   5       72.47       88.48     18.30 o 
   4  27   5       32.71       48.35     14.99 o 
   1  28   5      146.28      154.67     19.29 o 
   0   0   6    19898.38    20213.41    271.38 o 
   2   0   6     7665.79     9719.52     94.84 o 
   4   0   6     3340.84     3398.53     55.60 o 
   6   0   6      465.14      565.83     21.37 o 
   8   0   6     1589.89     1683.80     43.41 o 
  10   0   6     2061.77     2083.75     54.02 o 
  12   0   6     2258.01     2347.52     78.54 o 
  14   0   6       78.76       33.50     26.02 o 
   1   1   6     2024.15     1953.32     16.55 o 
   2   1   6     4343.20     4917.40     38.96 o 
   3   1   6      381.79      440.43     16.42 o 
   4   1   6     5404.50     6198.36     67.16 o 
   5   1   6      496.39      379.05     12.93 o 
   6   1   6      913.11      757.39     20.97 o 
   7   1   6     1484.31     1507.81     49.94 o 
   8   1   6      153.66      127.85     12.78 o 
   9   1   6      416.87      351.79     20.07 o 
  10   1   6      512.04      490.26     19.93 o 
  11   1   6     1020.07     1036.12     38.98 o 
  12   1   6      140.50      118.06     15.86 o 
  13   1   6      145.64      193.48     27.22 o 
  14   1   6       23.77       42.42     17.36 o 
  15   1   6       89.34      130.62     25.09 o 
   0   2   6     2717.19     2856.25     35.63 o 
   1   2   6     4271.92     4168.05     34.35 o 
   2   2   6     3468.65     3738.58     28.68 o 
   3   2   6    11305.23    11780.98    107.29 o 
   4   2   6       43.79       69.21      9.81 o 
   5   2   6     2403.07     2591.81     44.86 o 
   6   2   6      482.48      416.09     17.58 o 
   7   2   6      112.22      104.83     12.44 o 
   8   2   6     1806.29     1675.66     37.59 o 
   9   2   6      288.11      296.74     18.91 o 
  10   2   6     1908.45     1751.35     42.17 o 
  11   2   6       79.01       40.39     16.30 o 
  12   2   6      101.91      120.04     16.27 o 
  13   2   6      182.47      169.31     24.25 o 
  14   2   6       96.16      118.04     35.03 o 
  15   2   6       26.51       47.38     28.62 o 
   1   3   6     6484.26     6318.67     47.75 o 
   2   3   6     1081.10     1103.90     12.76 o 
   3   3   6      354.56      471.98     10.59 o 
   4   3   6     2921.50     3014.32     37.29 o 
   5   3   6      989.47      978.53     20.32 o 
   6   3   6      136.43      171.87     10.57 o 
   7   3   6      901.88      827.96     21.49 o 
   8   3   6      872.81      917.92     24.50 o 
   9   3   6      104.57      112.39     11.95 o 
  10   3   6      208.51      191.05     17.52 o 
  11   3   6     1422.19     1265.99     37.62 o 
  12   3   6       34.67       54.80     13.93 o 
  13   3   6        7.72       10.98     11.88 o 
  14   3   6      218.46      268.06     27.51 o 
  15   3   6       39.92       33.99     28.46 o 
   0   4   6    17035.96    16943.01    162.37 o 
   1   4   6    26006.77    27992.20    204.68 o 
   2   4   6      666.92      767.76     19.00 o 
   3   4   6     7598.61     8457.11     96.93 o 
   4   4   6      770.93      784.65     13.83 o 
   5   4   6      155.29      162.66      7.92 o 
   6   4   6      274.32      269.37     12.53 o 
   7   4   6      133.66      135.29     10.52 o 
   8   4   6      400.70      343.34     16.58 o 
   9   4   6      793.56      807.69     28.49 o 
  10   4   6      305.38      284.81     20.69 o 
  11   4   6      218.68      231.68     32.47 o 
  12   4   6       40.70       41.80     12.99 o 
  13   4   6      774.00      806.74     50.83 o 
  14   4   6       47.57       64.96     22.94 o 
  15   4   6       21.16       16.51     26.56 o 
   1   5   6      239.53      220.25      5.45 o 
   2   5   6    16309.91    17049.33    154.15 o 
   3   5   6     3306.44     3550.57     58.96 o 
   4   5   6     9301.35    10044.70    113.36 o 
   5   5   6     1875.41     2016.61     27.93 o 
   6   5   6      182.50      154.65      8.72 o 
   7   5   6      385.60      398.88     16.17 o 
   8   5   6      102.64       88.48     10.12 o 
   9   5   6      326.95      307.45     16.91 o 
  10   5   6      275.32      270.72     20.92 o 
  11   5   6     1654.06     1588.61     43.35 o 
  12   5   6      756.03      760.81     32.18 o 
  13   5   6      219.16      234.63     25.64 o 
  14   5   6       38.64        1.31     38.73 o 
  15   5   6      271.16      313.96     40.19 o 
   0   6   6      416.95      534.42     14.93 o 
   1   6   6    12705.49    13119.89    104.91 o 
   2   6   6       89.42      103.43      7.66 o 
   3   6   6      768.42      758.30     11.12 o 
   4   6   6     1074.79      991.73     19.29 o 
   5   6   6      196.18      213.34     14.45 o 
   6   6   6      506.12      541.86     12.98 o 
   7   6   6      216.92      198.88     12.40 o 
   8   6   6      182.50      211.46     13.96 o 
   9   6   6      266.69      275.83     19.69 o 
  10   6   6      167.52      178.08     17.16 o 
  11   6   6      406.30      441.37     25.51 o 
  12   6   6      175.00      183.86     19.15 o 
  13   6   6      337.24      366.43     40.99 o 
  14   6   6        3.62       16.50     24.24 o 
  15   6   6       37.81       15.47     23.97 o 
   1   7   6     4306.41     3995.97     37.22 o 
   2   7   6     2456.98     2448.87     27.49 o 
   3   7   6     6245.56     6791.23     61.98 o 
   4   7   6      853.14      866.96     33.51 o 
   5   7   6      330.42      331.66     14.84 o 
   6   7   6      187.85      168.81     10.96 o 
   7   7   6     1183.29     1090.51     25.20 o 
   8   7   6     2049.67     2087.24     39.06 o 
   9   7   6      118.00      134.01     15.13 o 
  10   7   6      105.47      129.80     15.40 o 
  11   7   6      149.93      147.37     17.23 o 
  12   7   6      223.20      193.02     20.18 o 
  13   7   6      383.63      406.25     43.81 o 
  14   7   6       25.80        1.53     21.80 o 
  15   7   6      127.00       67.26     30.54 o 
   0   8   6      483.51      619.40     15.75 o 
   1   8   6    12111.31    13075.34    106.18 o 
   2   8   6     5828.11     6267.30     77.69 o 
   3   8   6     2130.11     2201.55     25.28 o 
   4   8   6       91.02       98.11     10.83 o 
   5   8   6      267.14      264.31     24.42 o 
   6   8   6      761.19      733.21     19.50 o 
   7   8   6       42.48       30.51      7.96 o 
   8   8   6     2870.89     2602.12     52.73 o 
   9   8   6      754.04      715.14     27.48 o 
  10   8   6      216.17      179.36     26.27 o 
  11   8   6       18.39        6.97     11.00 o 
  12   8   6       88.77       87.59     20.77 o 
  13   8   6      119.74      129.26     30.01 o 
  14   8   6       64.23       98.57     30.70 o 
   1   9   6      252.01      330.32      8.57 o 
   2   9   6      584.74      636.43     11.24 o 
   3   9   6      867.15      941.81     15.40 o 
   4   9   6      365.95      468.31     14.80 o 
   5   9   6      487.44      498.31     15.77 o 
   6   9   6       58.37       65.76      8.45 o 
   7   9   6     1651.77     1612.77     32.37 o 
   8   9   6       65.27       56.34     12.06 o 
   9   9   6      471.41      490.06     25.41 o 
  10   9   6      554.10      503.99     26.48 o 
  11   9   6      389.82      387.65     25.34 o 
  12   9   6      141.01      144.80     23.57 o 
  13   9   6      448.42      420.78     45.03 o 
  14   9   6       40.78       56.28     26.60 o 
   0  10   6     2052.88     2088.99     32.86 o 
   1  10   6      342.42      335.25     15.52 o 
   2  10   6     1993.97     2168.92     24.77 o 
   3  10   6     2678.19     2834.04     30.11 o 
   4  10   6      558.46      534.87     11.26 o 
   5  10   6      743.30      688.02     25.66 o 
   6  10   6     1461.44     1437.30     29.27 o 
   7  10   6     2243.12     2167.56     46.80 o 
   8  10   6      598.89      569.28     28.71 o 
   9  10   6      169.97      123.54     15.27 o 
  10  10   6       94.39       98.17     14.98 o 
  11  10   6      112.40      129.16     22.38 o 
  12  10   6       76.68      156.99     24.11 o 
  13  10   6       22.65       76.58     34.88 o 
  14  10   6       36.28       21.41     25.61 o 
   1  11   6      197.89      245.35      8.69 o 
   2  11   6     1053.33     1024.04     16.00 o 
   3  11   6      186.48      197.22      7.52 o 
   4  11   6      163.42      191.95      8.11 o 
   5  11   6      145.72      151.76     10.78 o 
   6  11   6      783.09      787.21     21.59 o 
   7  11   6      101.44      117.29     22.99 o 
   8  11   6      619.53      665.18     26.87 o 
   9  11   6       89.20       73.57     17.85 o 
  10  11   6       30.29       40.68     16.60 o 
  11  11   6      205.42      151.37     23.25 o 
  12  11   6      301.18      250.73     36.49 o 
  13  11   6       80.24       44.24     44.97 o 
  14  11   6      313.28      413.06     48.97 o 
   0  12   6      963.18     1203.20     27.96 o 
   1  12   6      665.71      688.31     16.81 o 
   2  12   6      793.62      799.82     16.17 o 
   3  12   6     1000.71      956.05     15.38 o 
   4  12   6      415.35      389.18     12.80 o 
   5  12   6      466.39      446.82     28.42 o 
   6  12   6     3135.66     3077.36     58.17 o 
   7  12   6       52.03       38.81     11.37 o 
   8  12   6      141.32      123.05     15.15 o 
   9  12   6       14.34        9.93     10.81 o 
  10  12   6      351.46      339.40     29.99 o 
  11  12   6       20.35       -0.48     18.21 o 
  12  12   6      483.15      387.99     88.73 o 
  13  12   6       16.79       -0.64     23.00 o 
  14  12   6        9.24       -9.50     38.87 o 
   1  13   6       76.75       96.37      7.34 o 
   2  13   6      854.48      742.00     15.70 o 
   3  13   6       14.89        8.73      5.60 o 
   4  13   6      391.43      383.63     13.55 o 
   5  13   6       88.24       64.60     11.67 o 
   6  13   6      897.97      835.39     53.20 o 
   7  13   6     1076.15     1152.48     34.32 o 
   8  13   6      193.19      176.43     17.08 o 
   9  13   6      668.78      682.87     35.83 o 
  10  13   6       76.23       74.74     18.66 o 
  11  13   6      119.88      159.81     24.88 o 
  12  13   6      114.76      146.08     31.69 o 
  13  13   6       98.42       74.53     29.29 o 
   0  14   6     2280.52     2530.98     46.71 o 
   1  14   6     1315.44     1297.92     21.94 o 
   2  14   6       29.43       24.23      5.48 o 
   3  14   6      306.65      311.67     13.06 o 
   4  14   6       52.44       64.48      7.70 o 
   5  14   6      581.11      543.55     23.65 o 
   6  14   6      118.07      102.65     15.93 o 
   7  14   6      253.22      234.45     18.68 o 
   8  14   6      158.44      160.02     16.99 o 
   9  14   6      145.93      164.33     26.84 o 
  10  14   6       43.74       54.86     18.15 o 
  11  14   6      155.70      209.90     34.72 o 
  12  14   6       84.80       48.77     66.63 o 
  13  14   6       82.15       66.84     28.80 o 
   1  15   6      718.24      669.41     16.46 o 
   2  15   6      466.93      542.65     16.41 o 
   3  15   6      294.91      321.39     13.64 o 
   4  15   6      175.79      180.85     10.57 o 
   5  15   6       16.75       -1.11      8.35 o 
   6  15   6      737.30      658.93     26.30 o 
   7  15   6       19.32       16.35     10.87 o 
   8  15   6       41.32       64.31     17.33 o 
   9  15   6      119.79      130.81     23.25 o 
  10  15   6       22.87       39.16     17.79 o 
  11  15   6       41.55       55.47     25.00 o 
  12  15   6       53.08       68.12     29.24 o 
  13  15   6      177.38      126.65     33.74 o 
   0  16   6      743.53      775.98     25.79 o 
   1  16   6     1599.52     1675.96     26.97 o 
   2  16   6      585.66      585.45     16.09 o 
   3  16   6      182.04      160.70     13.38 o 
   4  16   6      424.46      418.22     15.14 o 
   5  16   6      162.65      122.68     14.88 o 
   6  16   6      296.01      309.29     21.46 o 
   7  16   6      141.71      170.77     28.83 o 
   8  16   6      384.80      412.71     34.99 o 
   9  16   6      109.00      118.67     21.03 o 
  10  16   6       28.04       56.06     24.90 o 
  11  16   6      379.36      404.08     45.85 o 
  12  16   6       66.88       72.50     30.01 o 
   1  17   6      951.80     1029.42     32.63 o 
   2  17   6      741.71      738.95     18.44 o 
   3  17   6       26.15       14.62      6.79 o 
   4  17   6      186.09      167.37     11.79 o 
   5  17   6      566.21      531.53     26.21 o 
   6  17   6      115.62      138.39     16.36 o 
   7  17   6      149.60      171.29     27.93 o 
   8  17   6       74.09       56.38     17.60 o 
   9  17   6       67.35       71.82     19.31 o 
  10  17   6      108.33       99.30     28.83 o 
  11  17   6        3.55      -19.74     21.35 o 
  12  17   6      124.36      146.65     34.38 o 
   0  18   6     3174.84     2979.91     56.72 o 
   1  18   6     1368.37     1270.50     26.62 o 
   2  18   6        3.95        9.52      6.40 o 
   3  18   6        5.46        3.35      6.57 o 
   4  18   6       94.20      105.45     10.48 o 
   5  18   6       34.62       39.01      7.42 o 
   6  18   6       10.54       28.51     13.58 o 
   7  18   6       96.41      117.67     19.91 o 
   8  18   6      324.97      317.48     29.74 o 
   9  18   6       19.67       35.32     23.49 o 
  10  18   6       85.21       59.91     27.17 o 
  11  18   6      661.42      737.71     62.01 o 
   1  19   6       63.12       54.77      8.74 o 
   2  19   6     1979.18     1971.88     44.34 o 
   3  19   6       69.24       55.09      9.04 o 
   4  19   6       62.94       74.75      9.83 o 
   5  19   6       10.71       10.16      7.56 o 
   6  19   6      810.94      891.65     40.39 o 
   7  19   6      143.40      134.44     25.86 o 
   8  19   6       94.52      104.43     21.37 o 
   9  19   6      309.11      335.58     42.96 o 
  10  19   6       75.51       45.59     40.68 o 
  11  19   6      148.85      115.32     32.92 o 
   0  20   6     1079.27     1206.30     55.76 o 
   1  20   6      439.33      443.12     17.42 o 
   2  20   6      106.59       89.30     10.50 o 
   3  20   6      678.35      688.54     21.62 o 
   4  20   6       36.70       29.18      8.53 o 
   5  20   6       25.69       14.47      9.88 o 
   6  20   6      171.72      225.94     54.10 o 
   7  20   6      180.43      198.06     25.22 o 
   8  20   6      159.36      179.63     39.84 o 
   9  20   6      423.44      495.19     51.11 o 
  10  20   6       29.43       17.04     23.60 o 
   1  21   6       56.15       74.50      9.91 o 
   2  21   6      208.78      267.42     15.15 o 
   3  21   6      113.50      111.20     11.12 o 
   4  21   6      241.01      218.27     15.89 o 
   5  21   6        8.54        4.21     10.40 o 
   6  21   6       15.50       15.93     15.18 o 
   7  21   6      173.66      142.83     44.84 o 
   8  21   6       15.16        3.52     20.01 o 
   9  21   6       99.75      106.92     31.97 o 
  10  21   6       60.84       56.13     28.68 o 
   0  22   6       10.08       -7.72     22.47 o 
   1  22   6      249.70      235.41     16.40 o 
   2  22   6      463.29      498.75     32.35 o 
   3  22   6      308.77      289.82     17.53 o 
   4  22   6       86.49       73.89     11.70 o 
   5  22   6      130.14      141.45     14.81 o 
   6  22   6       15.88       22.25     28.85 o 
   7  22   6       74.23       41.38     33.19 o 
   8  22   6       19.09       65.90     27.20 o 
   9  22   6      109.87      133.78     33.74 o 
   1  23   6      185.26      183.94     16.93 o 
   2  23   6       42.57       42.32     11.61 o 
   3  23   6       24.06       24.81     10.68 o 
   4  23   6       53.60       68.66     13.75 o 
   5  23   6       29.08        1.92     18.68 o 
   6  23   6       63.00       43.95     24.53 o 
   7  23   6        0.15       -2.21     19.86 o 
   8  23   6       80.04      162.61     34.82 o 
   0  24   6      166.95      170.59     21.42 o 
   1  24   6       21.69       37.16     14.21 o 
   2  24   6       46.53       55.11     14.26 o 
   3  24   6       33.22       22.19     14.50 o 
   4  24   6       87.65       75.63     14.29 o 
   5  24   6      184.99      189.07     32.86 o 
   6  24   6       72.17       78.54     27.79 o 
   7  24   6       34.60       47.07     26.57 o 
   8  24   6       42.67       87.44     30.31 o 
   1  25   6        6.17        5.12     11.51 o 
   2  25   6      119.76      110.53     26.28 o 
   3  25   6       64.18       76.07     18.10 o 
   4  25   6      106.43      127.59     20.35 o 
   5  25   6      169.57      185.75     34.70 o 
   6  25   6      217.00      190.49     49.40 o 
   0  26   6       92.67      136.80     27.63 o 
   1  26   6       35.37       59.12     13.74 o 
   2  26   6       12.20       13.33     11.93 o 
   3  26   6       70.17       75.08     15.69 o 
   4  26   6       78.23      128.78     18.11 o 
   5  26   6      112.92       91.15     42.68 o 
   1  27   6       50.96       44.57     16.34 o 
   2  27   6       27.11        8.98     12.27 o 
   3  27   6      113.51      124.82     17.53 o 
   4  27   6      246.80      214.75     34.65 o 
   2   0   7     5570.89     5802.18     55.01 o 
   4   0   7     2760.97     2941.24     50.00 o 
   6   0   7     2441.70     2627.11     62.92 o 
   8   0   7      680.74      670.48     31.86 o 
  10   0   7     1228.78     1186.72     47.54 o 
  12   0   7     1040.76     1001.75     49.50 o 
  14   0   7       72.85      114.97     33.45 o 
   0   1   7    15082.18    16247.59    171.54 o 
   1   1   7       86.82       53.99      3.04 o 
   2   1   7     2125.85     2421.47     19.78 o 
   3   1   7      886.98     1069.42     18.36 o 
   4   1   7      596.46      473.85     14.31 o 
   5   1   7     2078.78     2160.97     28.55 o 
   6   1   7      313.89      355.71     15.30 o 
   7   1   7      109.13      134.42      9.93 o 
   8   1   7      260.08      303.43     14.84 o 
   9   1   7      340.32      305.45     15.95 o 
  10   1   7      661.91      664.54     26.23 o 
  11   1   7      110.22       98.12     14.73 o 
  12   1   7      164.86      175.82     21.03 o 
  13   1   7      101.98      115.65     23.20 o 
  14   1   7      122.13      123.31     24.23 o 
  15   1   7       15.41       21.07     16.43 o 
   1   2   7     5282.48     5811.67     46.75 o 
   2   2   7     4860.44     4602.01     32.99 o 
   3   2   7     4150.91     3969.51     38.58 o 
   4   2   7     9554.36     9503.10    159.47 o 
   5   2   7     1194.20     1325.19     27.89 o 
   6   2   7      241.56      178.54     16.85 o 
   7   2   7       38.70       33.83      8.54 o 
   8   2   7      576.21      556.40     21.87 o 
   9   2   7      315.81      276.20     18.93 o 
  10   2   7       50.21       46.12     11.86 o 
  11   2   7      275.21      211.11     21.41 o 
  12   2   7      324.34      341.93     21.76 o 
  13   2   7      136.68      106.08     22.39 o 
  14   2   7       36.75       24.62     16.02 o 
  15   2   7        2.77       13.30     15.90 o 
   0   3   7     1060.91     1099.37     18.65 o 
   1   3   7     4883.06     4922.98     40.68 o 
   2   3   7     2095.68     1797.08     29.33 o 
   3   3   7      369.31      386.90     12.42 o 
   4   3   7     1817.50     1923.24     24.11 o 
   5   3   7     3946.04     4070.35     68.77 o 
   6   3   7     1289.46     1372.93     26.63 o 
   7   3   7      121.11      102.72     10.56 o 
   8   3   7     1982.60     1885.62     36.16 o 
   9   3   7       56.52       61.95     12.16 o 
  10   3   7       19.40        4.15      9.45 o 
  11   3   7      269.16      252.16     20.68 o 
  12   3   7      259.48      269.06     26.97 o 
  13   3   7       94.65       88.13     44.89 o 
  14   3   7       29.73       44.50     18.52 o 
  15   3   7       66.46       75.00     34.10 o 
   1   4   7      887.75     1053.07     14.04 o 
   2   4   7     2099.79     1889.21     21.87 o 
   3   4   7     7555.11     8515.60     75.78 o 
   4   4   7     1166.88     1126.58     17.42 o 
   5   4   7       23.23       34.36      5.95 o 
   6   4   7      634.98      643.61     17.68 o 
   7   4   7      735.71      707.70     22.82 o 
   8   4   7      721.43      680.82     25.13 o 
   9   4   7      547.27      552.85     24.56 o 
  10   4   7      202.94      203.80     18.23 o 
  11   4   7       69.15       72.88     14.04 o 
  12   4   7       30.03        1.97     11.20 o 
  13   4   7       99.88      107.68     16.59 o 
  14   4   7      121.53      114.41     20.55 o 
  15   4   7       67.21       85.79     35.33 o 
   0   5   7    13800.09    14240.05    151.38 o 
   1   5   7     7740.29     8283.25     69.36 o 
   2   5   7    11193.68    11864.21    119.35 o 
   3   5   7      256.50      248.57     14.95 o 
   4   5   7     1504.35     1666.51     52.78 o 
   5   5   7      262.57      285.74      9.20 o 
   6   5   7       48.62       48.67     10.51 o 
   7   5   7        0.41       -3.25      5.81 o 
   8   5   7      420.81      395.23     17.42 o 
   9   5   7      246.68      220.12     19.09 o 
  10   5   7       30.79       28.82     10.98 o 
  11   5   7      221.40      249.37     22.67 o 
  12   5   7       42.68       38.23     13.38 o 
  13   5   7      239.68      243.39     49.21 o 
  14   5   7      135.73      188.51     33.75 o 
  15   5   7       65.70       39.61     23.20 o 
   1   6   7     2573.01     2194.61     22.99 o 
   2   6   7     2275.78     2368.37     32.18 o 
   3   6   7     2231.62     2629.12     34.62 o 
   4   6   7     2254.49     2393.39     42.97 o 
   5   6   7      543.57      575.29     15.17 o 
   6   6   7       37.41       40.26      4.89 o 
   7   6   7      260.29      261.99     13.79 o 
   8   6   7      114.61      121.61     11.43 o 
   9   6   7      275.23      243.81     23.14 o 
  10   6   7      913.67      929.93     32.26 o 
  11   6   7     1161.51     1159.78     37.19 o 
  12   6   7      172.41      179.88     19.40 o 
  13   6   7      230.17      277.26     44.32 o 
  14   6   7      117.83      120.37     30.90 o 
  15   6   7       25.89       24.75     21.88 o 
   0   7   7      422.39      513.54     15.34 o 
   1   7   7     1609.99     1663.54     29.94 o 
   2   7   7     3244.95     3495.30     41.06 o 
   3   7   7     8806.19     9482.84    100.09 o 
   4   7   7     4246.49     4585.51     60.66 o 
   5   7   7       86.56       81.23      7.27 o 
   6   7   7      313.82      350.36     16.38 o 
   7   7   7      584.42      533.37     18.00 o 
   8   7   7      309.19      268.84     19.38 o 
   9   7   7      177.75      207.11     18.09 o 
  10   7   7     1761.70     1701.95     54.08 o 
  11   7   7      367.05      365.52     29.37 o 
  12   7   7      229.02      252.61     22.40 o 
  13   7   7      171.95      192.70     33.06 o 
  14   7   7       34.18       38.71     25.76 o 
   1   8   7     1560.53     1524.08     19.09 o 
   2   8   7     4844.05     4934.31     48.37 o 
   3   8   7     3252.59     3439.04     46.99 o 
   4   8   7     2346.32     2341.05     35.47 o 
   5   8   7      500.32      420.06     13.61 o 
   6   8   7      699.97      658.43     18.38 o 
   7   8   7      899.61      885.53     22.88 o 
   8   8   7     2819.29     2819.60     56.33 o 
   9   8   7        2.45       17.96     10.44 o 
  10   8   7      127.61      143.74     16.78 o 
  11   8   7      165.76      187.07     19.28 o 
  12   8   7       27.74        3.47     11.66 o 
  13   8   7      105.67      170.13     31.73 o 
  14   8   7        0.88        8.22     22.96 o 
   0   9   7      547.33      479.56     13.74 o 
   1   9   7       77.11       99.84      5.66 o 
   2   9   7     1205.04     1349.25     17.56 o 
   3   9   7     2504.27     2643.89     33.38 o 
   4   9   7      591.20      630.81     22.17 o 
   5   9   7      142.92      177.68     10.03 o 
   6   9   7       13.41       37.61      7.23 o 
   7   9   7     1081.51     1074.36     31.97 o 
   8   9   7      366.42      332.48     21.54 o 
   9   9   7      302.39      278.65     24.64 o 
  10   9   7       63.95       37.15     12.40 o 
  11   9   7       80.53       94.82     18.94 o 
  12   9   7       12.08      -14.25     14.25 o 
  13   9   7      129.01      186.68     43.56 o 
  14   9   7       50.73       37.22     27.88 o 
   1  10   7      221.81      264.33      9.20 o 
   2  10   7     2540.57     2636.73     28.72 o 
   3  10   7       27.46       41.86      5.13 o 
   4  10   7      434.37      408.73     14.22 o 
   5  10   7       71.43       75.92      7.72 o 
   6  10   7      176.53      169.66     22.47 o 
   7  10   7       60.72       75.84     13.08 o 
   8  10   7      641.41      689.13     27.32 o 
   9  10   7     1128.29     1091.01     45.60 o 
  10  10   7       95.25       96.46     16.13 o 
  11  10   7       29.78       20.69     15.77 o 
  12  10   7       97.08      110.15     28.80 o 
  13  10   7       40.18       44.67     25.98 o 
  14  10   7       67.89       64.26     29.62 o 
   0  11   7     7037.60     6748.41    105.10 o 
   1  11   7      964.96      997.72     16.20 o 
   2  11   7       40.88       69.58      6.88 o 
   3  11   7      128.24      133.19      8.83 o 
   4  11   7       52.24       60.99      5.45 o 
   5  11   7       52.03       59.22      7.57 o 
   6  11   7     2215.50     2203.34     47.05 o 
   7  11   7      495.05      462.80     24.08 o 
   8  11   7      530.77      563.72     26.79 o 
   9  11   7       34.74       20.06     11.42 o 
  10  11   7      149.81      139.88     17.18 o 
  11  11   7       48.41       82.49     19.75 o 
  12  11   7      115.81      154.37     31.59 o 
  13  11   7      163.90      144.70     45.47 o 
  14  11   7      199.70      248.24     43.08 o 
   1  12   7      641.07      562.09     15.23 o 
   2  12   7      273.05      262.56      9.25 o 
   3  12   7      207.35      222.30      9.12 o 
   4  12   7      156.54      158.04      8.40 o 
   5  12   7     1176.42     1302.86     34.29 o 
   6  12   7     4927.27     4757.78     79.26 o 
   7  12   7      457.12      464.01     24.25 o 
   8  12   7       14.18       -0.67     16.13 o 
   9  12   7        4.49        0.07     10.63 o 
  10  12   7       37.05       45.49     17.62 o 
  11  12   7      139.24      134.83     23.98 o 
  12  12   7       51.14       26.83     22.85 o 
  13  12   7       37.61       27.60     25.78 o 
   0  13   7     3000.52     2672.21     47.70 o 
   1  13   7      984.16     1027.96     18.97 o 
   2  13   7      141.02      135.00      8.35 o 
   3  13   7      364.18      364.80     15.46 o 
   4  13   7      249.70      220.62     11.83 o 
   5  13   7      127.74      128.46     14.27 o 
   6  13   7       52.96       74.70     12.97 o 
   7  13   7     1050.92      974.96     33.16 o 
   8  13   7      371.79      378.47     24.04 o 
   9  13   7       80.99      100.37     15.55 o 
  10  13   7      309.05      325.17     30.85 o 
  11  13   7       13.16       12.23     21.50 o 
  12  13   7       63.70       87.40     27.46 o 
  13  13   7       76.88       73.15     29.47 o 
   1  14   7     1329.00     1435.36     23.42 o 
   2  14   7       17.22        9.45      6.15 o 
   3  14   7       54.69       43.45      6.73 o 
   4  14   7      101.93       98.13      9.44 o 
   5  14   7        5.18       14.57      9.77 o 
   6  14   7      166.17      110.19     14.42 o 
   7  14   7      158.55      151.13     16.51 o 
   8  14   7      235.67      251.01     20.95 o 
   9  14   7       34.16       26.72     15.90 o 
  10  14   7      193.28      189.29     25.54 o 
  11  14   7        8.70       28.04     21.59 o 
  12  14   7        0.97       -5.25     34.36 o 
  13  14   7      142.86      186.12     93.49 o 
   0  15   7      976.87      858.21     26.20 o 
   1  15   7     4276.63     4122.39     47.52 o 
   2  15   7      106.11      118.75     11.37 o 
   3  15   7      363.76      340.63     14.22 o 
   4  15   7       67.97       47.43      8.37 o 
   5  15   7      118.61       81.57     12.87 o 
   6  15   7      440.00      472.95     25.50 o 
   7  15   7       16.93        8.18     13.25 o 
   8  15   7      278.99      276.10     27.25 o 
   9  15   7       75.45       65.67     17.57 o 
  10  15   7       36.69       42.83     17.28 o 
  11  15   7       18.42       20.54     47.24 o 
  12  15   7       23.56       29.59     30.03 o 
  13  15   7        1.12        1.47     25.44 o 
   1  16   7     1189.88     1237.28     25.32 o 
   2  16   7      681.69      592.56     22.53 o 
   3  16   7        1.55        1.91      6.11 o 
   4  16   7      273.31      257.14     12.67 o 
   5  16   7      143.86      143.51     15.93 o 
   6  16   7      122.25      131.00     15.80 o 
   7  16   7       37.14       28.81     12.00 o 
   8  16   7      336.94      332.77     29.78 o 
   9  16   7      252.25      258.05     28.47 o 
  10  16   7       60.71       67.11     27.74 o 
  11  16   7       91.77       81.86     28.75 o 
  12  16   7       14.28       -6.45     21.26 o 
   0  17   7      478.76      409.60     21.61 o 
   1  17   7      852.36      834.31     21.42 o 
   2  17   7     1480.03     1365.91     25.01 o 
   3  17   7      134.44      123.20     11.48 o 
   4  17   7      260.98      305.25     17.70 o 
   5  17   7       51.15       41.37     12.46 o 
   6  17   7      496.83      512.80     25.79 o 
   7  17   7        6.98       24.55     14.73 o 
   8  17   7      316.63      361.06     30.75 o 
   9  17   7       81.19       80.40     19.62 o 
  10  17   7      127.47      172.42     33.65 o 
  11  17   7       10.33       21.08     24.34 o 
  12  17   7       19.80       38.57     28.34 o 
   1  18   7     1119.28     1043.83     34.67 o 
   2  18   7      811.32      911.32     20.79 o 
   3  18   7      291.55      226.68     13.05 o 
   4  18   7      287.08      306.09     15.56 o 
   5  18   7      662.99      533.05     17.36 o 
   6  18   7      325.95      353.94     29.99 o 
   7  18   7      342.00      307.02     28.69 o 
   8  18   7       26.79       23.31     17.94 o 
   9  18   7       52.00       74.77     26.13 o 
  10  18   7      336.13      358.47     55.93 o 
  11  18   7      358.07      332.69     65.62 o 
   0  19   7      281.60      295.58     24.04 o 
   1  19   7      197.24      208.82     13.52 o 
   2  19   7      676.02      673.72     20.93 o 
   3  19   7      780.13      744.11     20.79 o 
   4  19   7      126.54      115.76     11.25 o 
   5  19   7      188.40      174.19     16.75 o 
   6  19   7        2.66       12.46     14.25 o 
   7  19   7       69.10       63.98     17.27 o 
   8  19   7       83.32       97.19     21.24 o 
   9  19   7      282.97      338.34     70.97 o 
  10  19   7      178.65      208.11     37.51 o 
  11  19   7       34.69       77.67     29.98 o 
   1  20   7      193.81      192.76     14.92 o 
   2  20   7       70.21       58.68      9.25 o 
   3  20   7      161.61      150.26     12.02 o 
   4  20   7       23.05       11.33      9.12 o 
   5  20   7      432.62      444.94     19.54 o 
   6  20   7       31.60       36.35     15.86 o 
   7  20   7       94.96      114.69     21.19 o 
   8  20   7       45.84       13.62     46.92 o 
   9  20   7      192.63      192.76     35.10 o 
  10  20   7       18.29       52.45     27.55 o 
   0  21   7      450.91      409.21     29.04 o 
   1  21   7      586.08      587.53     20.00 o 
   2  21   7        7.02        6.54     13.87 o 
   3  21   7       19.24       15.57      8.56 o 
   4  21   7       48.75       41.00      9.28 o 
   5  21   7       17.36       34.33     14.46 o 
   6  21   7       52.39       54.21     23.35 o 
   7  21   7      207.87      314.54     42.74 o 
   8  21   7      162.02      173.83     34.39 o 
   9  21   7       31.36        8.54     23.79 o 
  10  21   7       70.45       98.70     32.47 o 
   1  22   7      101.91      116.09     12.93 o 
   2  22   7       86.38      103.07     15.56 o 
   3  22   7       19.95       16.58      8.50 o 
   4  22   7       13.37        9.23     10.54 o 
   5  22   7       28.63       35.76     28.17 o 
   6  22   7      289.98      247.40     36.69 o 
   7  22   7        1.42       21.34     22.47 o 
   8  22   7       85.35      113.99     30.86 o 
   9  22   7      618.86      717.35     62.83 o 
   0  23   7       20.81        6.44     16.23 o 
   1  23   7        2.66       -9.32      9.32 o 
   2  23   7       10.83       14.72     12.87 o 
   3  23   7        2.50       -1.87     10.61 o 
   4  23   7       10.62       17.36     14.02 o 
   5  23   7      402.67      438.43     44.35 o 
   6  23   7       61.09       23.44     22.41 o 
   7  23   7       78.95       53.07     35.62 o 
   8  23   7       30.97       26.16     25.72 o 
   1  24   7      269.11      278.94     21.45 o 
   2  24   7       27.68       19.02     17.89 o 
   3  24   7      228.82      218.62     20.00 o 
   4  24   7        4.58        7.79     12.04 o 
   5  24   7       35.71       41.89     38.39 o 
   6  24   7       90.34       86.53     50.74 o 
   7  24   7       73.34       78.15     27.15 o 
   0  25   7       23.60       11.95     18.33 o 
   1  25   7       34.87       42.72     12.85 o 
   2  25   7        5.35       -4.80     11.92 o 
   3  25   7      281.42      285.00     22.34 o 
   4  25   7      112.55      102.39     23.89 o 
   5  25   7       22.81      -10.07     30.59 o 
   6  25   7       89.36       72.75     27.56 o 
   1  26   7      150.90      159.48     17.73 o 
   2  26   7       82.37       69.43     15.96 o 
   3  26   7       15.57       16.16     13.05 o 
   4  26   7       33.92       58.94     18.61 o 
   5  26   7       79.27       58.49     38.15 o 
   0  27   7       68.94       53.23     31.78 o 
   1  27   7        1.76       -1.50     12.56 o 
   2  27   7        7.95       -6.61     11.45 o 
   3  27   7       76.72       95.55     16.74 o 
   0   0   8      700.69      477.59     15.88 o 
   2   0   8     2183.84     1810.78     21.51 o 
   4   0   8     5314.06     5921.32     79.40 o 
   6   0   8     3631.00     3791.08     65.95 o 
   8   0   8      213.47      206.41     21.37 o 
  10   0   8      748.13      733.22     31.57 o 
  12   0   8      259.68      221.51     63.75 o 
  14   0   8       45.97       53.67     27.74 o 
   1   1   8     1977.29     1972.33     17.70 o 
   2   1   8     1363.87     1590.46     14.90 o 
   3   1   8      338.43      284.74      7.70 o 
   4   1   8      150.75      148.02      9.15 o 
   5   1   8        2.67       11.90      3.53 o 
   6   1   8      958.76     1047.25     20.28 o 
   7   1   8     1890.94     2013.59     33.34 o 
   8   1   8      226.09      235.95     13.67 o 
   9   1   8      316.28      288.45     21.23 o 
  10   1   8     1522.67     1367.21     37.53 o 
  11   1   8       38.03       38.95     11.14 o 
  12   1   8      180.52      188.42     19.45 o 
  13   1   8       10.19       20.56     16.26 o 
  14   1   8        0.12       23.28     16.87 o 
  15   1   8       38.73       39.30     19.91 o 
   0   2   8      864.30      865.35     18.50 o 
   1   2   8      811.44      629.93      9.61 o 
   2   2   8      834.35      956.71     10.84 o 
   3   2   8     3456.77     3865.32     37.91 o 
   4   2   8     4652.83     5047.29     52.37 o 
   5   2   8     1584.63     1603.24     25.09 o 
   6   2   8     3387.50     3720.28     53.54 o 
   7   2   8      399.96      386.33     28.98 o 
   8   2   8      149.07      105.00     11.64 o 
   9   2   8       33.88       36.90      8.35 o 
  10   2   8     1476.04     1340.29     34.10 o 
  11   2   8      681.90      672.13     26.25 o 
  12   2   8      199.97      198.98     22.39 o 
  13   2   8      415.76      411.98     62.54 o 
  14   2   8       38.58       43.98     18.42 o 
  15   2   8      273.72      303.48     36.58 o 
   1   3   8       32.22       25.11      3.02 o 
   2   3   8     3070.26     3159.34     34.45 o 
   3   3   8      164.59      207.21      5.85 o 
   4   3   8      726.47      924.95     15.90 o 
   5   3   8     1046.31     1020.09     31.37 o 
   6   3   8      446.46      427.46     15.05 o 
   7   3   8      349.87      354.60     15.66 o 
   8   3   8      637.38      617.88     20.34 o 
   9   3   8      330.81      321.13     20.97 o 
  10   3   8      427.18      332.27     36.31 o 
  11   3   8      430.73      390.01     25.76 o 
  12   3   8      385.90      396.15     26.85 o 
  13   3   8       13.43       27.31     18.11 o 
  14   3   8       52.18       36.78     19.44 o 
  15   3   8      112.99      115.01     24.73 o 
   0   4   8     4949.44     3981.43     49.83 o 
   1   4   8      763.50      796.58     12.21 o 
   2   4   8     6493.42     6679.50     57.71 o 
   3   4   8     2708.43     2625.99     27.95 o 
   4   4   8     1865.21     2298.82     34.14 o 
   5   4   8        0.92       -2.23      5.91 o 
   6   4   8      553.21      590.51     27.56 o 
   7   4   8      413.71      417.64     18.18 o 
   8   4   8       18.06       14.53      9.45 o 
   9   4   8      189.81      182.61     16.96 o 
  10   4   8       91.04       93.07     14.25 o 
  11   4   8       10.25        8.02     10.63 o 
  12   4   8      248.66      250.04     19.86 o 
  13   4   8       17.09       28.42     13.26 o 
  14   4   8       19.63       21.79     16.83 o 
  15   4   8       35.09       24.39     27.92 o 
   1   5   8     1475.31     1387.78     19.45 o 
   2   5   8     3399.26     3577.07     38.99 o 
   3   5   8     3981.29     4766.63     50.14 o 
   4   5   8      919.93     1053.17     26.05 o 
   5   5   8      235.15      252.31     15.24 o 
   6   5   8      463.68      449.90     20.85 o 
   7   5   8      535.60      529.51     17.27 o 
   8   5   8       41.80       42.68      8.38 o 
   9   5   8        7.48       10.32     10.58 o 
  10   5   8      149.58      125.11     15.79 o 
  11   5   8       12.43       10.63     11.03 o 
  12   5   8      378.84      347.42     25.51 o 
  13   5   8      115.02      108.92     17.93 o 
  14   5   8      175.23      204.16     25.67 o 
  15   5   8        9.77       -5.64     26.40 o 
   0   6   8    18133.83    19153.25    202.06 o 
   1   6   8     3778.00     3744.71     38.19 o 
   2   6   8     4992.14     5595.23     56.91 o 
   3   6   8     2290.84     2146.73     27.86 o 
   4   6   8       76.03       88.06      8.36 o 
   5   6   8      233.97      244.30     14.00 o 
   6   6   8      115.48      109.30      8.76 o 
   7   6   8      337.99      340.60     17.65 o 
   8   6   8      855.40      792.12     33.33 o 
   9   6   8      368.95      400.78     23.79 o 
  10   6   8      139.12      152.38     17.24 o 
  11   6   8      275.47      295.18     23.11 o 
  12   6   8       88.71       68.79     14.88 o 
  13   6   8       47.89       33.63     16.62 o 
  14   6   8       54.10       50.07     19.50 o 
  15   6   8       17.36       30.37     38.28 o 
   1   7   8     2741.51     3225.81     32.01 o 
   2   7   8     2477.44     2463.02     27.06 o 
   3   7   8     5907.30     6173.53     70.23 o 
   4   7   8      881.97      881.06     21.14 o 
   5   7   8      363.89      350.35     18.58 o 
   6   7   8      955.26      919.42     21.07 o 
   7   7   8       73.94       42.28     10.75 o 
   8   7   8       86.01       81.34     12.95 o 
   9   7   8       94.04       95.57     14.10 o 
  10   7   8       56.87       48.25     12.90 o 
  11   7   8       94.81       82.66     15.39 o 
  12   7   8      297.15      366.30     30.19 o 
  13   7   8      169.34      164.67     31.82 o 
  14   7   8      106.44       75.91     20.74 o 
   0   8   8      518.26      656.95     18.72 o 
   1   8   8      608.73      509.85     13.39 o 
   2   8   8     5798.49     6548.46     57.66 o 
   3   8   8     1253.29     1229.99     23.12 o 
   4   8   8     1194.48     1350.46     41.44 o 
   5   8   8      401.50      429.52     21.38 o 
   6   8   8      155.47      135.28      9.38 o 
   7   8   8     2453.07     2369.28     49.54 o 
   8   8   8      402.40      416.14     23.73 o 
   9   8   8      384.29      396.05     24.41 o 
  10   8   8      450.17      464.20     40.17 o 
  11   8   8      124.80      151.09     17.92 o 
  12   8   8       35.13        7.58     20.78 o 
  13   8   8       65.85       63.30     26.88 o 
  14   8   8      123.22      120.32     32.81 o 
   1   9   8     1366.31     1200.45     16.93 o 
   2   9   8     1802.06     1827.84     21.56 o 
   3   9   8      674.30      811.85     15.62 o 
   4   9   8      231.96      215.74     10.62 o 
   5   9   8      633.93      698.80     16.64 o 
   6   9   8     1284.96     1283.63     34.03 o 
   7   9   8     1142.47     1009.35     38.93 o 
   8   9   8       76.24       77.79     13.39 o 
   9   9   8      410.03      411.55     25.88 o 
  10   9   8        2.97        9.96     10.73 o 
  11   9   8       82.26       90.23     16.41 o 
  12   9   8       12.66       -8.08     19.70 o 
  13   9   8        6.63       -3.00     25.43 o 
  14   9   8      169.98      154.59     35.40 o 
   0  10   8     2120.70     2302.88     35.85 o 
   1  10   8      933.24      933.81     15.17 o 
   2  10   8      562.95      688.96     12.47 o 
   3  10   8      632.98      730.62     15.89 o 
   4  10   8     2489.78     2484.89     31.15 o 
   5  10   8       50.43       79.20      8.00 o 
   6  10   8      853.83      832.88     28.21 o 
   7  10   8     1371.90     1359.22     37.32 o 
   8  10   8      755.60      634.77     26.42 o 
   9  10   8      238.63      226.38     19.54 o 
  10  10   8       74.91       61.75     16.87 o 
  11  10   8       48.47       56.81     19.53 o 
  12  10   8      144.58      195.24     41.96 o 
  13  10   8       20.23       13.08     24.12 o 
  14  10   8       21.58       18.58     26.66 o 
   1  11   8      354.22      366.73     10.69 o 
   2  11   8      264.36      252.38      8.68 o 
   3  11   8     2229.45     2138.91     28.26 o 
   4  11   8      116.47      110.14      8.45 o 
   5  11   8      420.83      426.69     29.36 o 
   6  11   8     3208.06     3115.59     59.41 o 
   7  11   8      620.54      513.61     25.64 o 
   8  11   8       57.11       58.86     13.14 o 
   9  11   8      245.01      280.44     21.99 o 
  10  11   8       18.67       21.41     11.70 o 
  11  11   8       89.41       90.15     20.61 o 
  12  11   8      177.44      231.77     48.96 o 
  13  11   8        2.83        2.72     22.84 o 
  14  11   8       70.85       75.38     52.80 o 
   0  12   8     7795.54     7886.01    107.51 o 
   1  12   8      219.18      237.24     10.22 o 
   2  12   8      509.18      552.69     16.12 o 
   3  12   8       24.19       24.81      6.35 o 
   4  12   8      168.95      172.43     11.74 o 
   5  12   8      321.26      326.66     20.40 o 
   6  12   8     1606.08     1629.38     40.58 o 
   7  12   8      544.52      530.73     26.21 o 
   8  12   8      969.42      918.86     32.66 o 
   9  12   8       54.09       53.04     13.58 o 
  10  12   8      105.02      130.36     17.72 o 
  11  12   8       83.17       84.72     21.46 o 
  12  12   8        7.24       -1.09     26.58 o 
  13  12   8       13.52       24.60     24.96 o 
   1  13   8      409.57      391.49     12.85 o 
   2  13   8     1798.03     1641.29     27.86 o 
   3  13   8     1638.68     1604.56     26.32 o 
   4  13   8      140.36      156.68     11.32 o 
   5  13   8       61.01       82.44     13.49 o 
   6  13   8      343.12      306.93     21.23 o 
   7  13   8       25.56       14.18     11.08 o 
   8  13   8      167.45      205.54     19.12 o 
   9  13   8       24.44       27.04     12.12 o 
  10  13   8       92.93       67.56     18.89 o 
  11  13   8       28.58       20.82     20.96 o 
  12  13   8       45.92       45.24     26.37 o 
  13  13   8       46.66       66.64     29.42 o 
   0  14   8      235.22      197.62     14.84 o 
   1  14   8     1018.15     1009.38     20.54 o 
   2  14   8      318.59      364.17     14.90 o 
   3  14   8      118.99      109.53      8.54 o 
   4  14   8      485.37      436.45     16.64 o 
   5  14   8      169.72      189.82     16.68 o 
   6  14   8       22.36       -4.74      9.60 o 
   7  14   8      796.18      811.35     32.61 o 
   8  14   8       49.84       46.31     13.32 o 
   9  14   8      134.40      168.46     23.21 o 
  10  14   8       28.35       22.58     28.90 o 
  11  14   8       10.58      -17.31     20.40 o 
  12  14   8       76.96       54.43     33.73 o 
  13  14   8      254.48      279.47     43.46 o 
   1  15   8      324.72      371.53     15.58 o 
   2  15   8     1012.88     1035.60     22.95 o 
   3  15   8      550.64      566.51     15.89 o 
   4  15   8      654.59      648.52     19.14 o 
   5  15   8      427.67      419.77     24.27 o 
   6  15   8      318.24      338.54     22.46 o 
   7  15   8       16.25       35.23     22.34 o 
   8  15   8      481.45      479.35     27.24 o 
   9  15   8      206.15      244.98     27.41 o 
  10  15   8      111.32       63.59     42.73 o 
  11  15   8      130.83      145.15     32.64 o 
  12  15   8      129.88      121.44     31.90 o 
   0  16   8     2856.71     2904.09     54.48 o 
   1  16   8      692.21      726.09     21.45 o 
   2  16   8      488.15      472.39     17.08 o 
   3  16   8      123.99      100.99      8.98 o 
   4  16   8       90.54       95.74     11.18 o 
   5  16   8        8.90        6.21     17.03 o 
   6  16   8      199.75      193.89     18.60 o 
   7  16   8      310.30      319.29     23.20 o 
   8  16   8      130.14      133.64     21.98 o 
   9  16   8      120.09      109.80     21.68 o 
  10  16   8      163.10      134.04     30.89 o 
  11  16   8       17.84       20.95     24.40 o 
  12  16   8       94.88       60.97     36.36 o 
   1  17   8      370.49      304.23     15.03 o 
   2  17   8      355.49      374.49     16.68 o 
   3  17   8      406.78      391.46     16.18 o 
   4  17   8      402.83      378.20     18.51 o 
   5  17   8       89.53       74.87     13.99 o 
   6  17   8      512.99      497.48     26.88 o 
   7  17   8       48.10        7.81     18.41 o 
   8  17   8      106.03      101.63     20.09 o 
   9  17   8      200.36      246.98     35.56 o 
  10  17   8       48.17       59.81     26.09 o 
  11  17   8      169.78      154.15     35.36 o 
  12  17   8        4.91       -2.10     41.78 o 
   0  18   8     3753.02     3679.21     78.65 o 
   1  18   8      294.16      293.34     15.37 o 
   2  18   8      626.30      617.68     17.78 o 
   3  18   8      298.61      311.75     14.96 o 
   4  18   8        6.82       15.89     13.95 o 
   5  18   8       62.98       53.26     12.05 o 
   6  18   8       69.76       42.23     13.35 o 
   7  18   8       61.46       86.10     18.95 o 
   8  18   8       93.50       88.51     19.99 o 
   9  18   8        0.87       -4.67     28.51 o 
  10  18   8      292.17      274.91     40.78 o 
  11  18   8       41.53       64.46     28.85 o 
   1  19   8      590.97      626.22     21.74 o 
   2  19   8       21.71       10.12      6.93 o 
   3  19   8      964.24     1034.32     24.91 o 
   4  19   8      962.24      973.93     24.80 o 
   5  19   8       26.52       18.40      7.22 o 
   6  19   8       26.68       40.93     16.04 o 
   7  19   8       86.39       90.22     42.25 o 
   8  19   8       12.25       -2.37     23.68 o 
   9  19   8       16.77       28.96     25.35 o 
  10  19   8       15.75       -6.92     21.60 o 
  11  19   8      279.66      274.38     42.88 o 
   0  20   8     1220.71     1258.41     45.72 o 
   1  20   8       33.76       36.76      9.82 o 
   2  20   8       19.03       14.30      7.60 o 
   3  20   8       24.36       23.46      8.23 o 
   4  20   8       94.34       83.86     10.73 o 
   5  20   8       82.57       62.27      9.26 o 
   6  20   8       77.93       77.04     18.62 o 
   7  20   8       34.73       15.47     21.60 o 
   8  20   8       80.62       52.66     26.02 o 
   9  20   8       83.20       86.02     28.19 o 
  10  20   8      333.44      408.76     49.03 o 
   1  21   8      129.53      163.52     14.57 o 
   2  21   8        1.35        1.68      8.44 o 
   3  21   8       21.22       21.60      8.27 o 
   4  21   8       26.99       31.07     10.23 o 
   5  21   8      206.05      149.54     13.73 o 
   6  21   8       61.25       54.84     24.22 o 
   7  21   8       61.01       59.10     23.96 o 
   8  21   8       33.75       30.45     23.62 o 
   9  21   8      598.83      707.30     60.06 o 
   0  22   8      242.23      300.38     31.73 o 
   1  22   8       20.55       13.81     10.84 o 
   2  22   8       26.21        1.07     12.22 o 
   3  22   8       51.91       43.13     14.50 o 
   4  22   8       21.48       11.20     10.90 o 
   5  22   8       43.97       27.04     20.65 o 
   6  22   8       10.97       39.31     23.33 o 
   7  22   8        6.16        0.48     26.24 o 
   8  22   8      110.38      105.06     29.86 o 
   9  22   8       89.16      109.73     31.46 o 
   1  23   8      314.41      319.66     21.68 o 
   2  23   8       41.30       49.00     12.49 o 
   3  23   8      122.33      116.56     14.20 o 
   4  23   8        6.29       14.03     13.93 o 
   5  23   8       26.54       24.91     20.80 o 
   6  23   8       22.55       50.04     58.08 o 
   7  23   8      100.17      203.01     35.99 o 
   8  23   8      189.36      249.05     41.40 o 
   0  24   8      104.25      107.62     27.43 o 
   1  24   8       89.70       81.66     19.00 o 
   2  24   8      314.71      350.13     26.98 o 
   3  24   8       48.04       43.41     22.61 o 
   4  24   8      209.65      232.67     39.16 o 
   5  24   8        3.44       25.66     22.79 o 
   6  24   8       54.75       81.28     28.36 o 
   7  24   8       29.04       45.30     25.47 o 
   1  25   8       42.65       79.44     14.55 o 
   2  25   8       60.84       66.77     15.14 o 
   3  25   8        0.79      -11.18     11.18 o 
   4  25   8      371.89      437.03     34.14 o 
   5  25   8       43.90       55.86     35.68 o 
   6  25   8      139.62      206.36     36.61 o 
   0  26   8      101.63       39.15     37.99 o 
   1  26   8       20.49        9.47     11.98 o 
   2  26   8       51.96       23.75     14.26 o 
   3  26   8       81.75      103.23     17.89 o 
   4  26   8       87.71      114.86     51.40 o 
   5  26   8       81.83      130.06     43.54 o 
   1  27   8       73.77       65.10     15.82 o 
   2  27   8        2.50       -8.84     13.02 o 
   3  27   8        8.24       -4.74     13.06 o 
   2   0   9       45.85       50.62      4.66 o 
   4   0   9     2598.88     3095.72     47.53 o 
   6   0   9     3175.86     3071.87     50.78 o 
   8   0   9     1249.36     1173.98     36.51 o 
  10   0   9     2176.42     1988.49     53.48 o 
  12   0   9      147.46      215.28     39.23 o 
  14   0   9      338.10      314.41     50.63 o 
   0   1   9     5443.37     4334.59     47.90 o 
   1   1   9      919.39      887.68     13.76 o 
   2   1   9      685.80      519.99      8.56 o 
   3   1   9      127.77      116.28      4.35 o 
   4   1   9       12.99       16.45      3.70 o 
   5   1   9     1134.40     1151.03     18.64 o 
   6   1   9      453.98      459.00     17.99 o 
   7   1   9      746.14      798.68     24.66 o 
   8   1   9      505.13      578.09     19.62 o 
   9   1   9      696.33      571.73     20.91 o 
  10   1   9      336.26      324.52     24.22 o 
  11   1   9       89.21       61.65     13.37 o 
  12   1   9      116.24      106.25     25.09 o 
  13   1   9      115.97      128.42     24.28 o 
  14   1   9      172.72      163.47     27.23 o 
  15   1   9       82.02       84.18     22.13 o 
   1   2   9      823.33      945.08     11.83 o 
   2   2   9      235.07      300.06      6.17 o 
   3   2   9     2544.77     2503.58     23.80 o 
   4   2   9      531.69      660.32     19.53 o 
   5   2   9      337.43      318.52     11.62 o 
   6   2   9     3708.50     3901.07     49.64 o 
   7   2   9      388.72      426.16     13.65 o 
   8   2   9      373.08      404.04     18.24 o 
   9   2   9      199.14      187.40     15.36 o 
  10   2   9      786.01      704.48     27.81 o 
  11   2   9       65.49       45.16     12.52 o 
  12   2   9       62.05       49.36     22.85 o 
  13   2   9      392.86      374.69     77.32 o 
  14   2   9       61.34       80.09     20.86 o 
  15   2   9        5.49       28.38     19.26 o 
   0   3   9     6558.30     7058.61     80.92 o 
   1   3   9      112.72       92.74      4.73 o 
   2   3   9     8546.41     8812.03     73.21 o 
   3   3   9      489.60      430.79      8.70 o 
   4   3   9      831.81      869.73     21.17 o 
   5   3   9       65.49       72.51      6.60 o 
   6   3   9       43.39       44.21      7.49 o 
   7   3   9       43.95       56.86      7.76 o 
   8   3   9      481.78      532.19     23.29 o 
   9   3   9       13.75       11.73      6.96 o 
  10   3   9      244.89      197.99     27.52 o 
  11   3   9      210.30      230.14     20.47 o 
  12   3   9      392.30      401.10     29.45 o 
  13   3   9       90.42       72.07     20.44 o 
  14   3   9       16.04       31.05     17.29 o 
  15   3   9       76.28      121.36     26.37 o 
   1   4   9     1228.63     1434.22     19.36 o 
   2   4   9     3410.43     3491.69     38.47 o 
   3   4   9    14835.07    16144.67    128.98 o 
   4   4   9     2647.49     3291.95     45.26 o 
   5   4   9      704.96      665.26     20.74 o 
   6   4   9      673.50      743.88     20.54 o 
   7   4   9      711.66      738.96     26.04 o 
   8   4   9      591.40      568.81     24.55 o 
   9   4   9      275.60      281.89     20.40 o 
  10   4   9      544.43      534.74     31.18 o 
  11   4   9      251.91      266.74     20.08 o 
  12   4   9       90.97       54.78     13.72 o 
  13   4   9       74.12       51.58     18.80 o 
  14   4   9       65.66       99.85     29.87 o 
  15   4   9       21.69       34.43     30.75 o 
   0   5   9    14523.76    17095.67    203.98 o 
   1   5   9      517.01      690.34     12.48 o 
   2   5   9     1102.76     1210.38     17.28 o 
   3   5   9     3172.52     3429.92     35.45 o 
   4   5   9     1008.11     1153.28     19.28 o 
   5   5   9      101.50      104.77     10.05 o 
   6   5   9      140.71      150.74      7.32 o 
   7   5   9      507.26      470.05     19.52 o 
   8   5   9      142.59       90.90     23.04 o 
   9   5   9      819.07      760.33     38.73 o 
  10   5   9       72.50       46.33     18.68 o 
  11   5   9       35.24       31.99     12.56 o 
  12   5   9        2.91       15.52     17.54 o 
  13   5   9        6.60        7.70     12.54 o 
  14   5   9      274.63      277.72     33.29 o 
  15   5   9       43.56       60.77     34.32 o 
   1   6   9     3357.63     3541.95     55.03 o 
   2   6   9     5356.13     5630.24     57.81 o 
   3   6   9      335.65      383.39     14.80 o 
   4   6   9     7085.48     7460.71     90.89 o 
   5   6   9      553.67      646.93     22.38 o 
   6   6   9      278.43      266.16     17.68 o 
   7   6   9      220.84      236.58     17.56 o 
   8   6   9     1298.95     1205.94     34.83 o 
   9   6   9       78.64       80.48     13.33 o 
  10   6   9        3.85        1.20      9.81 o 
  11   6   9      315.93      332.41     24.65 o 
  12   6   9        0.15        0.35     12.80 o 
  13   6   9       55.40       70.81     15.42 o 
  14   6   9       31.41       31.13     22.38 o 
   0   7   9     3932.36     4019.72     51.72 o 
   1   7   9     1574.88     1746.01     22.66 o 
   2   7   9     2752.76     3069.12     36.69 o 
   3   7   9     3594.80     3895.76     49.53 o 
   4   7   9     1164.68     1246.02     26.19 o 
   5   7   9     1166.52     1164.71     47.91 o 
   6   7   9       55.99       74.66     11.30 o 
   7   7   9      998.23      867.61     28.94 o 
   8   7   9      266.23      247.00     19.46 o 
   9   7   9      140.93      115.84     19.17 o 
  10   7   9      469.34      477.83     26.89 o 
  11   7   9       70.06       54.57     14.57 o 
  12   7   9      354.36      335.24     29.21 o 
  13   7   9      178.80      162.68     23.31 o 
  14   7   9       62.69       59.07     21.02 o 
   1   8   9      121.73      155.58      6.40 o 
   2   8   9     1924.30     2124.27     23.65 o 
   3   8   9     3799.78     3957.60     50.81 o 
   4   8   9     4926.31     5014.08     67.46 o 
   5   8   9     3063.95     2967.53     54.14 o 
   6   8   9      317.26      328.85     24.14 o 
   7   8   9     2536.76     2386.51     50.37 o 
   8   8   9      388.91      370.07     22.99 o 
   9   8   9      201.57      198.74     18.72 o 
  10   8   9      105.71       97.01     21.13 o 
  11   8   9      445.94      461.78     28.93 o 
  12   8   9       49.00       33.37     28.05 o 
  13   8   9       79.61       94.10     29.19 o 
  14   8   9       12.84       -1.55     17.39 o 
   0   9   9       59.46       64.95      8.15 o 
   1   9   9      204.46      245.58      7.46 o 
   2   9   9      200.87      192.44      6.84 o 
   3   9   9      127.38      113.32      9.25 o 
   4   9   9     2322.68     2417.55     31.49 o 
   5   9   9      492.63      608.78     23.78 o 
   6   9   9      962.47      970.74     32.31 o 
   7   9   9      193.34      174.84     16.82 o 
   8   9   9       47.33       32.81     11.62 o 
   9   9   9      132.85      138.85     16.43 o 
  10   9   9       53.92       71.63     14.84 o 
  11   9   9       55.49       67.84     15.70 o 
  12   9   9      100.50       81.25     19.25 o 
  13   9   9       27.88       66.04     27.99 o 
  14   9   9       70.08      125.80     33.32 o 
   1  10   9     1532.82     1822.39     23.07 o 
   2  10   9      169.80      211.01      9.42 o 
   3  10   9      405.79      392.29     11.45 o 
   4  10   9       74.73       79.21      6.97 o 
   5  10   9       90.15      118.24     13.52 o 
   6  10   9      441.54      406.59     22.95 o 
   7  10   9     2690.11     2619.90     54.88 o 
   8  10   9      266.95      254.79     20.56 o 
   9  10   9      189.20      169.65     24.68 o 
  10  10   9      329.51      378.55     25.64 o 
  11  10   9       17.88       30.74     13.36 o 
  12  10   9       89.77       67.01     25.94 o 
  13  10   9       59.88       44.25     26.77 o 
  14  10   9       62.58       82.60     31.17 o 
   0  11   9     1961.55     1927.32     43.25 o 
   1  11   9      425.97      403.19     11.04 o 
   2  11   9      501.23      553.04     14.98 o 
   3  11   9      600.62      592.31     14.70 o 
   4  11   9      180.94      164.95      9.93 o 
   5  11   9      679.13      666.11     35.23 o 
   6  11   9     1736.18     1814.62     43.39 o 
   7  11   9      602.01      609.00     29.86 o 
   8  11   9       15.19       15.48     10.81 o 
   9  11   9       14.55       10.92     11.41 o 
  10  11   9       42.94       34.84     12.87 o 
  11  11   9       25.98       42.78     15.86 o 
  12  11   9       74.28       78.17     27.53 o 
  13  11   9       25.58       62.13     40.18 o 
   1  12   9      171.86      167.48      8.31 o 
   2  12   9      755.20      786.96     16.65 o 
   3  12   9      319.11      321.67     13.78 o 
   4  12   9      328.70      345.53     14.33 o 
   5  12   9      807.28      786.76     27.81 o 
   6  12   9       77.91       57.32     12.53 o 
   7  12   9      936.70      802.57     30.01 o 
   8  12   9      410.46      405.71     25.32 o 
   9  12   9      137.29      137.60     17.40 o 
  10  12   9       62.11       51.34     14.81 o 
  11  12   9        7.46        8.64     19.34 o 
  12  12   9       38.42       53.99     25.36 o 
  13  12   9       62.55       93.21     33.19 o 
   0  13   9      507.57      500.74     19.83 o 
   1  13   9      176.64      191.14     10.06 o 
   2  13   9     6039.30     5587.97     64.19 o 
   3  13   9     1406.06     1419.72     28.13 o 
   4  13   9     2137.19     2015.94     33.67 o 
   5  13   9      104.51      127.63     15.10 o 
   6  13   9      556.04      535.24     26.02 o 
   7  13   9      915.23      865.62     31.71 o 
   8  13   9      134.26      169.99     19.83 o 
   9  13   9       92.14       91.98     15.53 o 
  10  13   9      110.65      130.45     22.19 o 
  11  13   9      136.35       91.08     27.42 o 
  12  13   9        5.95        6.14     22.88 o 
  13  13   9      124.53      170.14     36.20 o 
   1  14   9     1035.72      902.89     21.14 o 
   2  14   9     1715.75     1670.81     29.27 o 
   3  14   9      386.23      345.47     15.19 o 
   4  14   9      466.48      500.20     24.21 o 
   5  14   9     2705.53     2624.95     54.40 o 
   6  14   9      349.90      347.13     25.06 o 
   7  14   9      409.91      389.35     24.70 o 
   8  14   9      170.18      187.79     20.75 o 
   9  14   9      397.63      384.91     26.27 o 
  10  14   9      105.26       78.37     25.90 o 
  11  14   9        4.80        4.11     20.46 o 
  12  14   9       70.98      102.72     47.25 o 
  13  14   9       88.27      117.61     33.49 o 
   0  15   9     1813.74     1711.97     42.10 o 
   1  15   9      429.89      397.27     16.27 o 
   2  15   9     2750.17     2689.02     40.03 o 
   3  15   9      350.15      358.24     14.06 o 
   4  15   9      655.49      643.24     21.07 o 
   5  15   9       42.19       20.68     11.46 o 
   6  15   9      249.04      254.63     20.55 o 
   7  15   9      147.39      165.48     18.32 o 
   8  15   9      147.36      131.24     17.21 o 
   9  15   9      206.57      213.01     38.47 o 
  10  15   9        5.63       28.12     22.70 o 
  11  15   9      133.51      158.45     42.88 o 
  12  15   9      139.94      124.80     31.67 o 
   1  16   9      613.82      557.55     17.92 o 
   2  16   9      243.99      245.37     13.53 o 
   3  16   9      120.99      109.04      9.13 o 
   4  16   9      169.60      163.77     13.39 o 
   5  16   9      241.29      243.37     19.95 o 
   6  16   9       96.39       77.20     14.21 o 
   7  16   9      551.19      584.71     31.52 o 
   8  16   9        1.18      -10.56     10.83 o 
   9  16   9       38.81       43.14     23.76 o 
  10  16   9       43.27       72.79     27.37 o 
  11  16   9       31.14       75.27     27.98 o 
  12  16   9      167.57      172.66     41.86 o 
   0  17   9      740.10      665.56     30.64 o 
   1  17   9       18.65        8.85      6.80 o 
   2  17   9      842.23      789.87     21.21 o 
   3  17   9      102.99      127.44     10.01 o 
   4  17   9       28.49       18.42      8.32 o 
   5  17   9      181.62      225.40     19.53 o 
   6  17   9      131.29      124.99     17.20 o 
   7  17   9      290.11      244.60     22.27 o 
   8  17   9      168.53      177.06     24.76 o 
   9  17   9        6.51        0.68     19.88 o 
  10  17   9      466.75      462.94     49.03 o 
  11  17   9      100.71      119.79     30.95 o 
   1  18   9       43.98       51.75      9.79 o 
   2  18   9      227.79      265.86     14.76 o 
   3  18   9      528.31      518.32     18.36 o 
   4  18   9     1122.13     1130.18     29.33 o 
   5  18   9      644.53      562.98     53.99 o 
   6  18   9       12.06        8.40     11.54 o 
   7  18   9        7.86       13.27     13.98 o 
   8  18   9       85.02       85.47     27.13 o 
   9  18   9       32.09       -4.74     25.94 o 
  10  18   9        9.37       12.07     23.46 o 
  11  18   9       49.61       74.39     43.00 o 
   0  19   9       53.70       54.85     14.12 o 
   1  19   9      132.04      119.89     12.32 o 
   2  19   9       46.14       66.69      8.90 o 
   3  19   9      190.06      194.00     13.07 o 
   4  19   9      126.59      101.54     12.52 o 
   5  19   9       30.38       33.97      7.21 o 
   6  19   9       10.05       28.98     12.50 o 
   7  19   9      276.51      289.66     61.34 o 
   8  19   9       55.33       90.11     27.06 o 
   9  19   9       24.08       31.44     24.67 o 
  10  19   9      158.36      202.68     37.13 o 
   1  20   9      150.94      121.48     13.22 o 
   2  20   9        0.94       -3.90      6.78 o 
   3  20   9       21.34       27.01      8.55 o 
   4  20   9       34.52       56.86     11.09 o 
   5  20   9       64.14       62.39      9.44 o 
   6  20   9       24.35       -9.91     25.47 o 
   7  20   9      236.29      246.17     36.04 o 
   8  20   9       95.93      107.35     28.62 o 
   9  20   9       75.11       63.77     27.75 o 
  10  20   9      136.81      163.47     37.96 o 
   0  21   9      207.92      153.12     20.43 o 
   1  21   9      129.34       91.73     12.47 o 
   2  21   9       19.33        8.33      9.12 o 
   3  21   9      558.81      585.73     21.14 o 
   4  21   9      173.19      169.57     16.88 o 
   5  21   9       38.81       23.70     20.23 o 
   6  21   9       28.57       55.98     29.21 o 
   7  21   9       38.76       31.48     24.72 o 
   8  21   9       94.29      125.15     31.32 o 
   9  21   9        0.25       44.35     52.65 o 
   1  22   9      201.13      223.72     17.96 o 
   2  22   9       25.15        7.26      9.93 o 
   3  22   9       27.87       18.08     10.76 o 
   4  22   9       58.43       71.49     14.15 o 
   5  22   9       39.17       25.22     32.71 o 
   6  22   9       62.60       31.29     22.90 o 
   7  22   9       46.42       64.71     27.11 o 
   8  22   9       10.83      -15.33     21.46 o 
   9  22   9       22.15       84.36     30.57 o 
   0  23   9       17.56      -14.79     18.61 o 
   1  23   9      183.64      193.34     22.80 o 
   2  23   9      735.40      786.97     32.48 o 
   3  23   9        0.00        7.88     10.17 o 
   4  23   9      151.52      145.77     22.34 o 
   5  23   9      149.95      162.77     31.28 o 
   6  23   9      132.86      158.35     32.19 o 
   7  23   9      266.92      255.71     38.37 o 
   8  23   9       39.26       -1.43     23.59 o 
   1  24   9       29.25       21.06     14.08 o 
   2  24   9       81.43       79.50     14.28 o 
   3  24   9        2.39       13.31     11.80 o 
   4  24   9      219.59      245.93     27.54 o 
   5  24   9       66.97       10.55     32.57 o 
   6  24   9       39.47       78.19     35.90 o 
   7  24   9        6.56       20.19     26.29 o 
   0  25   9      515.03      505.03     34.38 o 
   1  25   9      145.44      174.98     18.01 o 
   2  25   9       73.66       82.26     15.86 o 
   3  25   9       25.81       26.35     13.59 o 
   4  25   9       17.99        5.82     15.61 o 
   5  25   9       14.50       -4.50     28.32 o 
   6  25   9       22.02       42.08     36.62 o 
   1  26   9      179.82      204.78     33.27 o 
   2  26   9      112.65      110.80     18.03 o 
   3  26   9       27.22       39.97     15.13 o 
   4  26   9       49.92       51.61     18.98 o 
   0  27   9       38.11      -37.33     37.33 o 
   1  27   9       78.43       80.52     15.20 o 
   2  27   9       48.39       40.52     15.39 o 
   0   0  10     4506.94     4109.85     65.88 o 
   2   0  10     2816.92     3077.88     42.82 o 
   4   0  10      477.78      518.77     20.76 o 
   6   0  10     2517.62     2526.42     45.26 o 
   8   0  10     3043.41     2789.12     83.65 o 
  10   0  10     1901.36     1833.12     66.34 o 
  12   0  10      348.82      438.39     55.03 o 
  14   0  10       12.91       55.68     29.27 o 
   1   1  10      306.60      346.87     13.31 o 
   2   1  10      664.86      521.64     11.10 o 
   3   1  10      622.98      647.51      9.46 o 
   4   1  10      376.73      313.39      9.06 o 
   5   1  10     5932.80     6250.43     65.96 o 
   6   1  10      948.52      983.76     22.80 o 
   7   1  10     1097.26     1173.14     26.76 o 
   8   1  10      529.36      478.10     19.27 o 
   9   1  10     1210.12     1081.83     32.74 o 
  10   1  10      344.64      353.14     20.75 o 
  11   1  10       19.14        1.12      9.50 o 
  12   1  10        3.91       14.93     13.30 o 
  13   1  10      178.49      180.93     28.20 o 
  14   1  10       91.04      112.95     25.27 o 
  15   1  10       84.67      105.39     24.65 o 
   0   2  10    12512.35    14427.79    175.20 o 
   1   2  10      884.27      768.81     12.02 o 
   2   2  10      856.59      855.52     11.14 o 
   3   2  10     2247.13     2339.90     23.10 o 
   4   2  10      572.34      615.39     13.35 o 
   5   2  10      936.63      996.94     20.27 o 
   6   2  10     5215.35     5111.34    125.90 o 
   7   2  10     1170.37     1119.54     26.19 o 
   8   2  10      762.29      745.31     22.62 o 
   9   2  10      283.41      273.16     25.70 o 
  10   2  10      947.55      890.92     31.22 o 
  11   2  10      131.22      113.34     15.71 o 
  12   2  10       28.61       56.52     17.54 o 
  13   2  10       66.63       65.89     20.45 o 
  14   2  10       17.91        2.06     16.52 o 
  15   2  10       96.36       85.27     22.93 o 
   1   3  10      193.59      223.40      6.62 o 
   2   3  10     4817.22     4354.77     40.18 o 
   3   3  10      656.69      662.00     10.37 o 
   4   3  10     1171.62     1391.61     21.17 o 
   5   3  10     2895.54     3268.08     41.22 o 
   6   3  10     2817.89     2896.38     36.81 o 
   7   3  10       17.49       33.47      6.69 o 
   8   3  10      568.90      520.85     24.60 o 
   9   3  10      728.19      673.01     27.71 o 
  10   3  10      740.91      635.37     49.22 o 
  11   3  10      620.97      590.60     28.70 o 
  12   3  10       25.65       34.22     16.30 o 
  13   3  10      299.71      290.42     77.72 o 
  14   3  10      106.08      110.73     23.83 o 
  15   3  10       70.00      115.02     25.86 o 
   0   4  10       46.43       90.28      6.74 o 
   1   4  10      987.42     1113.53     16.96 o 
   2   4  10       75.00       58.71      4.16 o 
   3   4  10     9185.80     9829.89     87.05 o 
   4   4  10      877.57     1009.40     17.67 o 
   5   4  10      150.17      155.59     13.82 o 
   6   4  10      276.02      287.20     11.61 o 
   7   4  10      413.55      354.74     18.72 o 
   8   4  10      366.94      382.55     20.47 o 
   9   4  10      306.43      314.77     19.53 o 
  10   4  10      258.99      265.92     18.74 o 
  11   4  10       14.93       18.34     10.36 o 
  12   4  10       47.90       31.26     20.96 o 
  13   4  10       68.40       96.77     24.49 o 
  14   4  10       48.40       64.50     20.53 o 
   1   5  10     8393.44     8299.62     80.12 o 
   2   5  10     4059.65     4521.89     50.47 o 
   3   5  10      180.59      263.04     15.65 o 
   4   5  10      760.96      663.03     14.54 o 
   5   5  10        5.16       14.37      5.61 o 
   6   5  10      731.37      727.14     17.61 o 
   7   5  10      163.38      187.71     16.39 o 
   8   5  10      952.13      835.66     29.11 o 
   9   5  10      749.18      675.76     27.67 o 
  10   5  10      412.73      442.42     23.48 o 
  11   5  10      473.69      460.83     32.42 o 
  12   5  10      100.79      104.20     16.74 o 
  13   5  10        8.22       13.26     15.38 o 
  14   5  10      146.31      164.81     28.11 o 
   0   6  10     1179.52     1155.27     24.44 o 
   1   6  10      235.84      178.17     10.21 o 
   2   6  10     1015.18     1136.19     18.18 o 
   3   6  10      702.60      612.63     11.77 o 
   4   6  10      182.43      196.35     11.75 o 
   5   6  10      281.58      320.84     18.72 o 
   6   6  10      261.47      260.83     21.89 o 
   7   6  10      276.76      289.53     19.77 o 
   8   6  10      928.60      799.81     29.59 o 
   9   6  10       99.52       82.94     14.20 o 
  10   6  10        2.86       13.39     10.88 o 
  11   6  10       64.98       92.64     20.81 o 
  12   6  10      396.15      369.55     26.52 o 
  13   6  10       22.99       15.72     13.30 o 
  14   6  10        5.05       29.99     17.51 o 
   1   7  10      414.70      514.20     10.81 o 
   2   7  10     1815.15     1742.60     24.51 o 
   3   7  10      748.09      681.64     17.51 o 
   4   7  10     9332.06     9359.29    102.24 o 
   5   7  10      380.39      354.54     23.15 o 
   6   7  10       44.80       62.36     11.40 o 
   7   7  10      448.18      451.25     23.03 o 
   8   7  10       61.00       77.97     13.13 o 
   9   7  10      157.69      127.47     16.08 o 
  10   7  10      220.64      228.75     20.62 o 
  11   7  10      131.04      143.78     18.31 o 
  12   7  10       14.23       26.43     15.28 o 
  13   7  10      233.59      269.39     25.90 o 
  14   7  10      130.86      127.92     30.66 o 
   0   8  10     5636.13     5814.25     80.78 o 
   1   8  10       72.35       60.85      4.73 o 
   2   8  10      937.84      984.32     14.96 o 
   3   8  10     1522.41     1715.96     29.36 o 
   4   8  10     2325.70     2299.92     30.78 o 
   5   8  10      735.45      742.12     25.95 o 
   6   8  10      394.12      427.42     22.43 o 
   7   8  10        8.58        0.25      9.67 o 
   8   8  10      336.36      323.91     22.14 o 
   9   8  10        1.86        3.35     12.18 o 
  10   8  10       26.75       21.53     14.34 o 
  11   8  10       26.34       10.66     12.69 o 
  12   8  10      348.31      358.29     30.63 o 
  13   8  10      237.70      288.64     32.51 o 
  14   8  10       37.35       35.53     19.46 o 
   1   9  10      628.61      668.29     12.59 o 
   2   9  10      246.86      241.24      7.90 o 
   3   9  10      700.61      701.22     18.72 o 
   4   9  10      767.96      782.37     14.36 o 
   5   9  10      314.93      292.35     18.80 o 
   6   9  10      111.51      136.32     14.76 o 
   7   9  10     1007.32     1047.23     33.01 o 
   8   9  10      175.72      156.74     16.76 o 
   9   9  10     1523.41     1660.94     44.84 o 
  10   9  10      115.78       95.18     15.87 o 
  11   9  10      482.99      522.71     33.34 o 
  12   9  10       22.44       42.17     17.66 o 
  13   9  10       23.66       15.35     24.27 o 
  14   9  10      139.35      205.92     30.00 o 
   0  10  10      504.84      525.27     15.81 o 
   1  10  10      340.70      327.44      9.60 o 
   2  10  10       53.07       59.13      6.05 o 
   3  10  10     1828.50     1870.09     40.73 o 
   4  10  10       69.58      107.17      6.82 o 
   5  10  10       51.00       50.88     11.42 o 
   6  10  10       59.53       26.25     13.76 o 
   7  10  10      169.26      239.40     19.44 o 
   8  10  10      233.75      306.45     21.96 o 
   9  10  10       82.28       59.48     13.81 o 
  10  10  10       58.93       55.00     14.10 o 
  11  10  10       61.03       53.33     18.23 o 
  12  10  10       67.28       82.29     19.30 o 
  13  10  10      221.55      225.17     37.38 o 
  14  10  10       93.68      127.64     34.85 o 
   1  11  10      429.29      395.85     14.38 o 
   2  11  10      189.17      146.57      8.31 o 
   3  11  10      954.90      953.35     26.57 o 
   4  11  10     1919.54     1733.37     27.87 o 
   5  11  10      343.39      349.12     21.61 o 
   6  11  10      101.42      106.47     14.70 o 
   7  11  10     2109.25     1974.42     46.96 o 
   8  11  10      182.38      216.06     19.72 o 
   9  11  10      119.90      120.84     16.78 o 
  10  11  10      107.85      122.98     17.69 o 
  11  11  10      154.67      184.66     23.65 o 
  12  11  10       36.72       15.70     24.13 o 
  13  11  10       41.38       48.30     28.45 o 
   0  12  10     3806.97     3497.94     58.21 o 
   1  12  10      605.61      623.41     15.56 o 
   2  12  10     5144.15     5067.36     59.56 o 
   3  12  10     1080.82     1119.66     25.79 o 
   4  12  10      285.99      292.91     12.77 o 
   5  12  10       46.93       58.26     12.95 o 
   6  12  10      726.33      717.18     28.33 o 
   7  12  10      383.81      359.30     23.60 o 
   8  12  10      669.62      662.59     28.70 o 
   9  12  10       88.78       93.96     15.44 o 
  10  12  10      537.49      512.00     30.42 o 
  11  12  10       14.57       30.52     22.56 o 
  12  12  10       37.60       58.30     29.32 o 
  13  12  10       17.70       62.13     28.51 o 
   1  13  10       96.92      122.18      8.74 o 
   2  13  10      787.02      882.94     21.28 o 
   3  13  10      694.11      688.12     30.24 o 
   4  13  10      245.48      211.37     12.60 o 
   5  13  10      396.64      372.94     22.72 o 
   6  13  10     1924.91     2005.38     47.86 o 
   7  13  10     1323.23     1331.90     39.22 o 
   8  13  10      315.08      325.50     24.02 o 
   9  13  10       14.66       26.47     12.61 o 
  10  13  10       24.98       42.82     16.71 o 
  11  13  10      131.36      144.32     42.18 o 
  12  13  10       71.52       90.63     29.70 o 
  13  13  10      227.67      280.22     42.61 o 
   0  14  10     1976.96     1872.91     40.38 o 
   1  14  10     1355.67     1233.71     25.72 o 
   2  14  10     1681.29     1651.88     29.65 o 
   3  14  10      886.67      777.51     33.16 o 
   4  14  10     1039.53     1046.46     26.45 o 
   5  14  10      562.85      516.90     26.12 o 
   6  14  10      801.28      840.53     30.86 o 
   7  14  10      175.06      124.40     16.57 o 
   8  14  10      101.60      128.24     17.36 o 
   9  14  10       35.52       39.77     13.99 o 
  10  14  10       43.97       25.92     22.78 o 
  11  14  10       35.44       67.60     26.97 o 
  12  14  10       57.09       21.96     25.26 o 
   1  15  10     1888.11     1879.55     32.23 o 
   2  15  10     2679.26     2538.37     38.95 o 
   3  15  10      305.64      290.88     14.71 o 
   4  15  10     1399.55     1518.95     32.93 o 
   5  15  10      102.52      108.35     14.97 o 
   6  15  10      679.01      712.92     29.49 o 
   7  15  10      448.47      491.00     27.37 o 
   8  15  10       39.75       52.70     14.32 o 
   9  15  10       19.92       22.62     13.33 o 
  10  15  10       19.17       -0.51     21.86 o 
  11  15  10        7.58       17.50     24.99 o 
  12  15  10      471.84      581.19     56.22 o 
   0  16  10      248.28      201.08     26.63 o 
   1  16  10      546.77      510.26     17.29 o 
   2  16  10       40.35       50.30      8.92 o 
   3  16  10     1219.99     1156.55     23.05 o 
   4  16  10       48.46       34.55      9.03 o 
   5  16  10       80.21       66.28     13.46 o 
   6  16  10      128.88       83.55     15.62 o 
   7  16  10       69.65       75.29     14.80 o 
   8  16  10      217.57      208.40     21.01 o 
   9  16  10       11.07       14.94     23.42 o 
  10  16  10       63.27       28.37     24.53 o 
  11  16  10       26.85       56.80     28.88 o 
  12  16  10        7.23        0.17     26.31 o 
   1  17  10      318.82      281.90     19.00 o 
   2  17  10       68.68       62.19      9.23 o 
   3  17  10      149.72      162.43     10.94 o 
   4  17  10      586.75      602.91     25.48 o 
   5  17  10       26.05       29.98     11.86 o 
   6  17  10       11.30        5.57     10.75 o 
   7  17  10       10.90       -2.63     11.38 o 
   8  17  10      147.70      156.15     29.87 o 
   9  17  10       78.39      132.49     31.89 o 
  10  17  10       16.38       13.38     23.31 o 
  11  17  10       87.67       38.25     25.61 o 
   0  18  10      644.32      647.01     31.75 o 
   1  18  10        5.22       -5.98      7.38 o 
   2  18  10       87.63       87.17     10.58 o 
   3  18  10      324.19      322.00     14.89 o 
   4  18  10      162.37      193.53     15.33 o 
   5  18  10      400.11      391.71     25.78 o 
   6  18  10        1.23       -6.76     16.72 o 
   7  18  10      264.03      285.45     27.52 o 
   8  18  10      119.72       80.35     50.17 o 
   9  18  10       38.62        5.81     22.83 o 
  10  18  10      348.34      411.40     47.58 o 
  11  18  10       80.18       96.28     31.58 o 
   1  19  10      319.07      359.43     19.55 o 
   2  19  10      128.48      124.41     12.57 o 
   3  19  10      249.28      217.81     15.77 o 
   4  19  10       71.34       83.06     11.82 o 
   5  19  10      155.29      172.13     24.25 o 
   6  19  10       64.29       57.42     27.74 o 
   7  19  10      330.95      337.53     39.76 o 
   8  19  10      249.46      296.19     39.31 o 
   9  19  10       41.34      112.19     31.20 o 
  10  19  10      113.29      169.14     45.64 o 
   0  20  10      583.55      624.34     33.53 o 
   1  20  10      103.24       94.40     12.23 o 
   2  20  10      241.26      250.21     15.14 o 
   3  20  10      120.63      113.02     11.28 o 
   4  20  10       92.02       77.06     13.75 o 
   5  20  10      216.70      255.05     25.72 o 
   6  20  10        8.68        1.83     19.69 o 
   7  20  10      244.47      277.02     38.11 o 
   8  20  10       10.97       -8.85     21.57 o 
   9  20  10      184.26      171.31     36.63 o 
  10  20  10       44.87       82.52     31.95 o 
   1  21  10      273.53      301.66     22.60 o 
   2  21  10       55.62       42.51     11.42 o 
   3  21  10      329.12      383.83     21.22 o 
   4  21  10       47.76       41.41     12.35 o 
   5  21  10      155.27      144.83     22.74 o 
   6  21  10       32.37       41.76     22.88 o 
   7  21  10      123.06      110.64     29.10 o 
   8  21  10      224.72      319.89     42.46 o 
   9  21  10      169.91      202.54     39.05 o 
   0  22  10      551.07      496.45     43.97 o 
   1  22  10      226.20      229.70     21.50 o 
   2  22  10      211.59      208.64     17.27 o 
   3  22  10       44.03       40.08     11.52 o 
   4  22  10        5.02        1.71     12.18 o 
   5  22  10      357.20      354.10     42.82 o 
   6  22  10       29.97       36.08     23.11 o 
   7  22  10      137.76      175.74     33.27 o 
   8  22  10       35.70       72.18     28.95 o 
   1  23  10        1.27        6.81     12.08 o 
   2  23  10       40.06        6.35     10.97 o 
   3  23  10       73.99       62.31     12.87 o 
   4  23  10       11.80       -3.02     14.78 o 
   5  23  10      296.98      373.78     42.15 o 
   6  23  10      337.18      350.27     42.87 o 
   7  23  10      372.73      409.12     46.96 o 
   8  23  10      104.71      121.55     32.03 o 
   0  24  10      432.03      453.63     41.14 o 
   1  24  10       19.53       10.30     12.37 o 
   2  24  10       45.19       44.87     13.45 o 
   3  24  10       60.19       73.14     13.69 o 
   4  24  10      368.30      382.66     74.22 o 
   5  24  10      264.55      215.76     51.65 o 
   6  24  10       16.70       45.86     25.46 o 
   7  24  10       72.50       19.33     25.11 o 
   1  25  10      127.17      136.96     25.84 o 
   2  25  10      152.02      199.66     21.41 o 
   3  25  10       29.47       50.72     14.59 o 
   4  25  10       45.63       64.89     18.78 o 
   5  25  10       13.62      -28.75     29.07 o 
   0  26  10      413.17      458.62     33.66 o 
   1  26  10        5.50       -9.98     19.41 o 
   2  26  10       10.19        6.83     13.26 o 
   3  26  10      128.47      126.13     18.18 o 
   4  26  10       12.30       11.25     17.96 o 
   1  27  10       57.45       36.91     13.53 o 
   2   0  11     4437.63     4205.41    130.84 o 
   4   0  11     2333.72     2505.00     44.63 o 
   6   0  11     5560.80     5823.84     84.03 o 
   8   0  11     1141.64     1096.34     36.60 o 
  10   0  11     2478.67     2478.59     80.86 o 
  12   0  11      255.47      285.46     45.70 o 
  14   0  11      391.41      421.63     58.74 o 
   0   1  11     1455.77     1305.86     20.60 o 
   1   1  11     9188.27     9483.23     79.49 o 
   2   1  11      178.43      175.81      6.34 o 
   3   1  11      574.51      622.74      9.09 o 
   4   1  11        5.68        9.09      3.35 o 
   5   1  11      264.40      363.73     12.98 o 
   6   1  11      246.08      279.75     11.29 o 
   7   1  11      547.45      515.78     17.20 o 
   8   1  11        0.68       -6.43      6.43 o 
   9   1  11     1053.45      866.37     27.13 o 
  10   1  11      246.30      272.38     21.55 o 
  11   1  11      354.93      360.86     27.85 o 
  12   1  11       55.94       49.52     22.67 o 
  13   1  11       52.65       56.47     19.06 o 
  14   1  11       20.82       35.40     18.77 o 
   1   2  11     1035.10     1130.36     15.48 o 
   2   2  11     3169.62     3435.23     30.23 o 
   3   2  11       90.71       79.33      3.99 o 
   4   2  11      168.92      194.75      8.32 o 
   5   2  11        4.65        0.38      4.23 o 
   6   2  11     1475.67     1477.29     25.46 o 
   7   2  11     1409.87     1421.55     30.37 o 
   8   2  11      166.55      197.46     16.77 o 
   9   2  11      110.70       81.91     12.84 o 
  10   2  11       76.87       72.53     12.97 o 
  11   2  11      609.79      658.41     29.66 o 
  12   2  11       18.53       66.17     19.58 o 
  13   2  11      119.55      199.63     29.42 o 
  14   2  11       46.76       56.45     27.31 o 
   0   3  11     1017.17      835.40     19.24 o 
   1   3  11     6557.50     6950.64     60.44 o 
   2   3  11     1816.38     1597.16     19.31 o 
   3   3  11     1419.65     1411.23     17.26 o 
   4   3  11       30.15       22.56      3.90 o 
   5   3  11      592.19      596.32     13.93 o 
   6   3  11      782.21      762.26     41.51 o 
   7   3  11      499.75      552.11     26.13 o 
   8   3  11     1271.22     1310.79     67.87 o 
   9   3  11      363.85      327.39     21.75 o 
  10   3  11      119.81      137.37     16.50 o 
  11   3  11       63.74       61.42     16.79 o 
  12   3  11       76.95       80.60     20.77 o 
  13   3  11      397.65      388.07     60.85 o 
  14   3  11       91.12       73.96     21.75 o 
   1   4  11      595.49      509.81     15.15 o 
   2   4  11     2774.07     2996.75     38.25 o 
   3   4  11      556.11      575.73     13.01 o 
   4   4  11     2424.96     2496.11     31.92 o 
   5   4  11        4.19        3.77      5.16 o 
   6   4  11      250.77      212.18     14.26 o 
   7   4  11      575.98      519.00     20.68 o 
   8   4  11      129.99      117.52     13.41 o 
   9   4  11       53.60       56.95     11.14 o 
  10   4  11      220.65      196.17     26.95 o 
  11   4  11      104.62       71.00     16.52 o 
  12   4  11        8.46       14.65     14.81 o 
  13   4  11       31.65       30.88     17.63 o 
  14   4  11        0.55       35.22     26.85 o 
   0   5  11     6980.83     7211.39     84.48 o 
   1   5  11     2286.16     2167.68     27.54 o 
   2   5  11     3685.67     3595.74     37.18 o 
   3   5  11      124.08      158.43      7.07 o 
   4   5  11       88.83       97.52      6.33 o 
   5   5  11      169.98      175.76     14.37 o 
   6   5  11     1316.33     1291.61     30.22 o 
   7   5  11      101.96       92.60     11.65 o 
   8   5  11       28.50       19.56     17.54 o 
   9   5  11      377.04      418.36     22.93 o 
  10   5  11      140.88      158.49     15.98 o 
  11   5  11      316.40      382.29     28.08 o 
  12   5  11       42.91       65.62     16.41 o 
  13   5  11      350.34      447.50     40.64 o 
  14   5  11       14.48        9.15     26.07 o 
   1   6  11      436.04      404.04     12.89 o 
   2   6  11      729.47      810.61     15.60 o 
   3   6  11      659.48      835.52     13.93 o 
   4   6  11      840.65      798.87     20.29 o 
   5   6  11     1887.78     1806.80     39.97 o 
   6   6  11      248.81      307.65     19.52 o 
   7   6  11      335.38      302.21     23.21 o 
   8   6  11      208.56      188.49     18.00 o 
   9   6  11      372.38      384.43     26.52 o 
  10   6  11       31.86       17.95     10.00 o 
  11   6  11       35.35       37.85     11.80 o 
  12   6  11       66.89       65.33     15.43 o 
  13   6  11       88.59       97.91     22.17 o 
  14   6  11      183.93      234.95     31.71 o 
   0   7  11     1134.30     1320.79     30.58 o 
   1   7  11      226.99      201.36      8.27 o 
   2   7  11      476.93      592.05     18.31 o 
   3   7  11       15.43       19.59      5.01 o 
   4   7  11     3417.87     3662.88     69.71 o 
   5   7  11      239.58      348.82     19.93 o 
   6   7  11      220.46      252.55     18.33 o 
   7   7  11      114.51       97.19     20.68 o 
   8   7  11     1268.10     1229.54     42.95 o 
   9   7  11      213.57      195.72     18.84 o 
  10   7  11      198.25      184.99     21.45 o 
  11   7  11        9.07       16.57     11.82 o 
  12   7  11      265.88      293.91     24.74 o 
  13   7  11      192.18      213.84     23.11 o 
  14   7  11       91.80      121.81     39.39 o 
   1   8  11      131.97      142.72      7.04 o 
   2   8  11     1797.18     1818.93     22.88 o 
   3   8  11     1630.91     1708.13     32.23 o 
   4   8  11      161.61      188.96      8.64 o 
   5   8  11      581.96      614.10     24.21 o 
   6   8  11     1363.19     1198.65     33.89 o 
   7   8  11     1659.44     1641.84     41.88 o 
   8   8  11      424.98      402.79     24.49 o 
   9   8  11        0.69        4.56     10.70 o 
  10   8  11        4.37       -2.06     10.95 o 
  11   8  11      106.99      102.51     19.64 o 
  12   8  11      211.84      259.65     23.88 o 
  13   8  11      103.37      137.08     20.90 o 
  14   8  11       92.23       80.87     27.24 o 
   0   9  11     1959.59     1813.22     35.34 o 
   1   9  11      189.12      167.67      9.47 o 
   2   9  11      491.39      535.62     11.17 o 
   3   9  11       36.03       14.79      6.99 o 
   4   9  11      709.81      636.20     13.42 o 
   5   9  11      265.41      311.22     20.08 o 
   6   9  11      169.07      149.80     16.18 o 
   7   9  11      266.86      348.09     22.73 o 
   8   9  11      228.62      234.58     20.23 o 
   9   9  11      116.29       91.70     15.81 o 
  10   9  11      113.97       78.81     15.84 o 
  11   9  11      135.20      165.96     22.17 o 
  12   9  11      291.90      313.22     29.99 o 
  13   9  11       57.10       25.38     16.70 o 
  14   9  11      243.93      305.35     34.98 o 
   1  10  11      249.50      261.70      8.92 o 
   2  10  11       61.38       49.51      5.60 o 
   3  10  11      789.11      869.10     21.75 o 
   4  10  11       26.34       28.92      6.18 o 
   5  10  11      446.62      475.68     24.20 o 
   6  10  11      664.47      633.53     26.21 o 
   7  10  11      447.59      414.50     24.90 o 
   8  10  11       51.93       40.06     12.42 o 
   9  10  11      303.55      298.40     23.15 o 
  10  10  11      203.32      226.38     21.84 o 
  11  10  11      197.40      204.32     24.69 o 
  12  10  11       72.84       53.06     25.23 o 
  13  10  11      101.71      109.51     30.81 o 
   0  11  11       51.83       44.79      9.11 o 
   1  11  11      527.55      535.35     16.80 o 
   2  11  11       59.95       67.10      8.00 o 
   3  11  11     2105.26     2153.57     36.48 o 
   4  11  11        6.75        6.30      5.62 o 
   5  11  11      394.33      349.67     22.07 o 
   6  11  11       51.95       30.97     11.78 o 
   7  11  11     1454.44     1407.12     39.86 o 
   8  11  11       23.02        2.50     10.85 o 
   9  11  11      191.50      197.72     24.14 o 
  10  11  11      416.24      454.73     28.85 o 
  11  11  11       93.71       69.68     18.73 o 
  12  11  11      194.30      225.04     58.65 o 
  13  11  11        4.40       10.61     38.75 o 
   1  12  11     2063.00     2140.77     29.95 o 
   2  12  11     6448.76     6284.52     70.76 o 
   3  12  11     1055.33     1177.35     26.82 o 
   4  12  11      652.30      631.20     17.10 o 
   5  12  11      414.61      428.77     24.70 o 
   6  12  11     2187.26     2001.81     49.33 o 
   7  12  11      119.34       96.38     18.00 o 
   8  12  11      160.74      165.66     22.07 o 
   9  12  11      140.56      158.76     18.87 o 
  10  12  11       13.32       -5.36     13.86 o 
  11  12  11       85.15       59.97     18.45 o 
  12  12  11       49.48       23.33     23.79 o 
  13  12  11       28.91       23.17     28.96 o 
   0  13  11      774.29      755.36     24.62 o 
   1  13  11       67.73       57.90      8.48 o 
   2  13  11     1583.51     1617.36     29.28 o 
   3  13  11     6721.38     6607.74     81.89 o 
   4  13  11      278.01      300.98     17.35 o 
   5  13  11      145.02      133.68     15.74 o 
   6  13  11      726.66      751.57     29.72 o 
   7  13  11     1281.58     1209.80     38.10 o 
   8  13  11      365.78      338.46     24.68 o 
   9  13  11      161.24      141.65     18.34 o 
  10  13  11       31.98       46.43     16.80 o 
  11  13  11       11.75       13.34     24.62 o 
  12  13  11      110.17      138.60     53.20 o 
  13  13  11       33.85       10.81     24.07 o 
   1  14  11      580.81      616.25     18.34 o 
   2  14  11      432.70      478.21     17.26 o 
   3  14  11     1311.65     1249.06     28.89 o 
   4  14  11     1302.78     1296.90     27.84 o 
   5  14  11      770.73      770.40     29.50 o 
   6  14  11      526.50      522.26     27.52 o 
   7  14  11      258.96      264.00     22.02 o 
   8  14  11      117.34      122.81     17.33 o 
   9  14  11       21.28       23.74     15.32 o 
  10  14  11       40.05       46.51     34.84 o 
  11  14  11      127.92      139.15     36.72 o 
  12  14  11       21.88       21.14     24.88 o 
   0  15  11       86.22       69.39     14.08 o 
   1  15  11      377.51      356.12     15.99 o 
   2  15  11      332.25      351.97     16.08 o 
   3  15  11      671.80      608.04     18.97 o 
   4  15  11      708.82      655.96     21.89 o 
   5  15  11      728.00      678.95     28.57 o 
   6  15  11      427.25      486.45     32.66 o 
   7  15  11      213.93      193.29     25.29 o 
   8  15  11       89.55      114.65     18.56 o 
   9  15  11        8.71       37.37     16.19 o 
  10  15  11      152.02      151.53     32.90 o 
  11  15  11      100.97      115.99     40.93 o 
  12  15  11      344.60      400.80     49.98 o 
   1  16  11       13.33        7.68      7.05 o 
   2  16  11      406.17      338.46     16.40 o 
   3  16  11      462.41      439.88     18.11 o 
   4  16  11      129.83      140.69     13.05 o 
   5  16  11       69.00       61.81     13.72 o 
   6  16  11      202.12      187.21     19.13 o 
   7  16  11       76.10       87.74     16.35 o 
   8  16  11      203.62      184.82     23.93 o 
   9  16  11       36.99       31.24     28.77 o 
  10  16  11       22.23       36.49     24.69 o 
  11  16  11       14.61       19.01     24.12 o 
  12  16  11       22.27       47.32     30.01 o 
   0  17  11       39.08       29.97     12.22 o 
   1  17  11       51.55       49.84     11.10 o 
   2  17  11      108.56      120.14     10.97 o 
   3  17  11      197.04      166.94     11.27 o 
   4  17  11      176.35      190.41     15.68 o 
   5  17  11      111.63      156.40     18.07 o 
   6  17  11        3.78       11.43     12.98 o 
   7  17  11       80.07       75.15     15.90 o 
   8  17  11        6.52        3.09     14.45 o 
   9  17  11       12.12        6.75     21.38 o 
  10  17  11      195.24      262.55     39.60 o 
  11  17  11      177.66      243.98     41.30 o 
   1  18  11      320.73      303.74     17.62 o 
   2  18  11       60.86       71.65     10.12 o 
   3  18  11      279.55      275.06     14.14 o 
   4  18  11      255.28      241.86     16.77 o 
   5  18  11       49.86       61.89     14.62 o 
   6  18  11      227.76      205.33     20.80 o 
   7  18  11      122.25      133.36     23.17 o 
   8  18  11       12.41        7.77     21.54 o 
   9  18  11      269.86      212.04     36.40 o 
  10  18  11        9.76       31.27     24.71 o 
  11  18  11       70.97      116.80     33.55 o 
   0  19  11      515.94      557.69     32.48 o 
   1  19  11       85.11       76.39     11.41 o 
   2  19  11       90.03      105.42     12.05 o 
   3  19  11       95.28      123.17     10.86 o 
   4  19  11      101.63       99.10     12.52 o 
   5  19  11       81.37       91.09     15.93 o 
   6  19  11      105.32      113.45     20.35 o 
   7  19  11      224.39      204.22     33.79 o 
   8  19  11      105.17       69.41     26.91 o 
   9  19  11       10.49       17.96     29.88 o 
  10  19  11       25.17       26.33     26.56 o 
   1  20  11      204.17      202.55     15.98 o 
   2  20  11       45.74       23.50     10.36 o 
   3  20  11      168.12      139.16     13.17 o 
   4  20  11       36.80       34.51     11.55 o 
   5  20  11        8.78        3.03     14.56 o 
   6  20  11       44.96       40.70     17.21 o 
   7  20  11      218.59      216.16     35.64 o 
   8  20  11       60.32       30.26     23.73 o 
   9  20  11      115.59      136.83     34.09 o 
   0  21  11       68.79       58.56     28.54 o 
   1  21  11       36.33       41.14     16.38 o 
   2  21  11        6.13       14.58     10.38 o 
   3  21  11       32.38       26.83     10.66 o 
   4  21  11       10.13       -3.71     10.28 o 
   5  21  11       49.79       48.85     24.74 o 
   6  21  11       62.42      117.45     27.94 o 
   7  21  11      264.13      274.39     38.51 o 
   8  21  11       35.02       31.50     24.38 o 
   9  21  11       17.53        7.49     25.97 o 
   1  22  11       60.97       53.14     14.74 o 
   2  22  11      294.49      311.24     20.71 o 
   3  22  11      352.00      403.20     22.38 o 
   4  22  11        4.48       10.66     12.51 o 
   5  22  11      153.48      224.20     48.63 o 
   6  22  11      143.95      100.27     28.37 o 
   7  22  11       68.07       81.07     28.77 o 
   8  22  11       75.96       60.52     26.16 o 
   0  23  11      137.39      151.91     59.45 o 
   1  23  11      115.17      121.58     18.13 o 
   2  23  11      112.18      101.57     14.68 o 
   3  23  11       20.22       15.11     11.09 o 
   4  23  11       10.23       22.34     14.22 o 
   5  23  11      152.91      180.32     49.12 o 
   6  23  11       66.55      103.49     29.70 o 
   7  23  11      143.16      204.33     36.51 o 
   1  24  11       79.92       82.94     14.85 o 
   2  24  11        4.22       -7.70     10.56 o 
   3  24  11       15.12        4.41     10.71 o 
   4  24  11      154.57      197.20     25.22 o 
   5  24  11       75.32      116.29     42.02 o 
   6  24  11      255.60      304.56     60.71 o 
   0  25  11      283.02      303.42     48.05 o 
   1  25  11      188.78      162.01     22.53 o 
   2  25  11       27.10       39.07     13.37 o 
   3  25  11      114.83      116.25     17.48 o 
   4  25  11       10.99        9.23     16.48 o 
   5  25  11       78.95       52.78     40.87 o 
   1  26  11      132.25      148.21     17.75 o 
   2  26  11       20.76       26.59     14.33 o 
   3  26  11      195.66      157.72     25.44 o 
   0   0  12    18779.96    19013.87    263.08 o 
   2   0  12     1202.42     1159.52     24.12 o 
   4   0  12       99.56      115.67     11.64 o 
   6   0  12     5316.70     5581.09    145.53 o 
   8   0  12     2051.01     1906.46     72.57 o 
  10   0  12      849.97      886.63     47.42 o 
  12   0  12      403.16      388.40     54.74 o 
  14   0  12      111.29      132.98     38.45 o 
   1   1  12      733.72      766.60     13.45 o 
   2   1  12     1645.93     1645.94     20.88 o 
   3   1  12      325.54      310.09      7.01 o 
   4   1  12      253.77      307.10     10.01 o 
   5   1  12      472.68      549.99     13.13 o 
   6   1  12      543.54      529.74     16.54 o 
   7   1  12       45.92       53.09      8.50 o 
   8   1  12     1046.07     1018.80     25.07 o 
   9   1  12      124.92      129.23     13.76 o 
  10   1  12      122.70      125.23     16.00 o 
  11   1  12       71.17       60.47     13.61 o 
  12   1  12        4.07        3.73     13.85 o 
  13   1  12      203.73      209.24     44.91 o 
  14   1  12      330.51      371.78     39.16 o 
   0   2  12     3519.70     3654.43     79.01 o 
   1   2  12      821.07      718.24     13.01 o 
   2   2  12       33.26       15.47      4.00 o 
   3   2  12     2592.62     2528.35     22.15 o 
   4   2  12      452.44      386.49     10.02 o 
   5   2  12      621.92      540.92     14.52 o 
   6   2  12      220.25      233.63     12.67 o 
   7   2  12      381.12      488.66     17.64 o 
   8   2  12       68.36       65.14     10.62 o 
   9   2  12      941.34      881.13     27.66 o 
  10   2  12       15.60       12.94      9.76 o 
  11   2  12      190.01      154.12     18.08 o 
  12   2  12      168.62      157.18     37.83 o 
  13   2  12       28.88       20.95     17.78 o 
  14   2  12       59.71       84.95     22.68 o 
   1   3  12      925.88      985.73     14.69 o 
   2   3  12      267.62      331.20      8.56 o 
   3   3  12      131.32      162.96      6.09 o 
   4   3  12        9.87       12.46      3.52 o 
   5   3  12     1772.02     1728.09     26.47 o 
   6   3  12      499.79      518.96     20.82 o 
   7   3  12     1418.77     1443.69     56.49 o 
   8   3  12      559.79      524.66     31.44 o 
   9   3  12      186.63      183.06     17.34 o 
  10   3  12     1564.66     1395.63     40.58 o 
  11   3  12      150.62      173.39     28.59 o 
  12   3  12      201.90      200.14     29.86 o 
  13   3  12      117.29      125.16     24.45 o 
  14   3  12       65.66      108.93     24.21 o 
   0   4  12     3524.74     3762.18     55.41 o 
   1   4  12     2526.65     2516.42     27.33 o 
   2   4  12     1092.16     1189.30     16.35 o 
   3   4  12     1036.90     1119.45     17.36 o 
   4   4  12     1176.93     1205.10     23.87 o 
   5   4  12      330.42      341.24     14.17 o 
   6   4  12      112.62      131.51     18.16 o 
   7   4  12      111.28      108.07     13.42 o 
   8   4  12      370.84      378.92     22.73 o 
   9   4  12        2.17       -0.11      8.31 o 
  10   4  12      244.51      277.90     25.97 o 
  11   4  12      466.58      403.41     63.59 o 
  12   4  12       27.94       39.55     17.38 o 
  13   4  12       15.66        9.20     25.91 o 
  14   4  12      306.68      299.61     35.84 o 
   1   5  12      354.68      484.00     11.84 o 
   2   5  12      729.61      758.86     12.97 o 
   3   5  12      557.54      731.03     13.91 o 
   4   5  12     1844.17     1953.17     27.65 o 
   5   5  12      260.70      249.38     16.38 o 
   6   5  12      454.64      495.75     26.72 o 
   7   5  12     1133.99     1020.28     35.13 o 
   8   5  12      325.90      272.18     18.38 o 
   9   5  12       46.27       43.91     10.91 o 
  10   5  12       62.70       48.82     12.58 o 
  11   5  12       10.21       16.26     12.64 o 
  12   5  12       53.12       58.03     19.07 o 
  13   5  12       44.24       63.80     25.64 o 
  14   5  12      132.03      173.94     28.90 o 
   0   6  12      660.02      677.53     16.66 o 
   1   6  12       21.75       19.55      4.14 o 
   2   6  12      911.51     1014.19     18.15 o 
   3   6  12      438.54      385.98     15.17 o 
   4   6  12     1251.16     1371.46     20.78 o 
   5   6  12     1553.56     1575.99     33.49 o 
   6   6  12       95.67       98.33     11.82 o 
   7   6  12      927.81      878.29     26.78 o 
   8   6  12      388.75      349.97     32.92 o 
   9   6  12       17.63       -3.09      8.71 o 
  10   6  12      453.63      497.44     25.18 o 
  11   6  12      294.74      303.57     24.22 o 
  12   6  12      279.81      312.55     28.16 o 
  13   6  12       47.02      107.90     23.97 o 
  14   6  12       84.82      115.88     24.58 o 
   1   7  12     3309.07     3325.27     36.52 o 
   2   7  12     3783.56     3794.09     44.35 o 
   3   7  12      366.15      375.03     12.22 o 
   4   7  12     1147.39     1194.02     28.66 o 
   5   7  12      180.49      196.93     16.18 o 
   6   7  12      196.53      194.10     30.92 o 
   7   7  12      377.13      367.46     22.79 o 
   8   7  12     1683.50     1639.38     43.22 o 
   9   7  12       63.74       40.64     12.58 o 
  10   7  12      181.93      153.04     16.28 o 
  11   7  12      138.27      158.47     35.51 o 
  12   7  12      115.72      127.62     18.92 o 
  13   7  12       52.48       38.83     17.39 o 
  14   7  12        3.53       -1.10     25.71 o 
   0   8  12     2078.44     2279.12     41.12 o 
   1   8  12     1164.63     1205.00     22.70 o 
   2   8  12      703.59      781.61     13.60 o 
   3   8  12      201.47      197.74     10.95 o 
   4   8  12      131.50      120.19      8.27 o 
   5   8  12      438.32      498.14     23.30 o 
   6   8  12       51.42       74.98     13.54 o 
   7   8  12      954.74      979.73     33.07 o 
   8   8  12       85.42       73.78     14.00 o 
   9   8  12      198.87      249.10     21.44 o 
  10   8  12       92.06       62.94     14.79 o 
  11   8  12       15.44        8.87     12.11 o 
  12   8  12       77.97       89.52     16.94 o 
  13   8  12       88.20      102.32     30.78 o 
  14   8  12      129.08      173.52     43.24 o 
   1   9  12     2332.83     2338.39     30.23 o 
   2   9  12        1.44        1.99      2.55 o 
   3   9  12       31.90       23.30      7.03 o 
   4   9  12       43.43       40.11      7.73 o 
   5   9  12      152.87      146.84     15.49 o 
   6   9  12     1444.76     1390.54     37.97 o 
   7   9  12      821.57      728.39     28.89 o 
   8   9  12       70.85       76.55     14.14 o 
   9   9  12       20.02       -1.24     11.17 o 
  10   9  12       36.43       48.59     14.48 o 
  11   9  12      101.71      115.57     20.68 o 
  12   9  12       38.70       34.13     14.79 o 
  13   9  12       86.77       91.51     18.62 o 
   0  10  12       85.94       79.02      9.25 o 
   1  10  12      493.29      534.94     12.01 o 
   2  10  12      397.08      369.14     15.73 o 
   3  10  12      872.36      872.78     22.39 o 
   4  10  12      309.29      337.54     16.19 o 
   5  10  12      685.10      689.28     33.15 o 
   6  10  12      653.13      638.36     34.33 o 
   7  10  12     1111.01     1113.66     35.61 o 
   8  10  12       65.93       45.28     13.48 o 
   9  10  12        5.34       15.10     11.94 o 
  10  10  12      161.54      153.72     21.78 o 
  11  10  12       53.36       11.28     31.35 o 
  12  10  12      122.03      148.37     23.49 o 
  13  10  12       81.32      170.48     45.96 o 
   1  11  12      105.37      103.92      7.73 o 
   2  11  12      588.25      609.08     17.69 o 
   3  11  12     2053.34     1966.14     35.51 o 
   4  11  12      601.49      559.22     16.04 o 
   5  11  12       55.41       39.02     11.75 o 
   6  11  12       22.74        9.04     15.14 o 
   7  11  12      102.46       90.06     16.34 o 
   8  11  12       64.79       55.30     15.50 o 
   9  11  12      325.25      383.32     26.67 o 
  10  11  12       21.26       20.63     15.08 o 
  11  11  12      338.50      440.89     34.21 o 
  12  11  12      236.52      247.07     28.56 o 
  13  11  12      170.73      200.70     29.40 o 
   0  12  12      790.52      804.80     21.64 o 
   1  12  12      127.50      102.23      9.65 o 
   2  12  12     4770.55     4767.78     69.48 o 
   3  12  12      603.01      577.04     19.71 o 
   4  12  12      143.59      135.11     13.70 o 
   5  12  12       13.04       47.85     12.50 o 
   6  12  12     2086.20     1983.14     47.79 o 
   7  12  12      357.75      354.90     24.28 o 
   8  12  12      198.40      184.29     19.79 o 
   9  12  12       16.90       25.03     13.03 o 
  10  12  12       13.46        2.43     14.47 o 
  11  12  12       79.60      100.16     20.72 o 
  12  12  12      330.35      400.50     45.86 o 
  13  12  12        9.43        3.17     47.46 o 
   1  13  12       12.65       19.03      6.95 o 
   2  13  12     2542.46     2535.73     41.03 o 
   3  13  12     6750.22     6518.98     81.93 o 
   4  13  12      162.21      193.88     12.38 o 
   5  13  12      167.99      184.77     20.70 o 
   6  13  12      232.24      190.30     19.26 o 
   7  13  12      146.18      172.92     18.77 o 
   8  13  12      263.69      319.44     46.34 o 
   9  13  12       10.33       33.06     15.52 o 
  10  13  12      100.50      117.18     21.54 o 
  11  13  12      248.80      176.28     33.78 o 
  12  13  12      220.45      280.21     61.64 o 
   0  14  12     2070.94     2107.91     53.83 o 
   1  14  12      641.13      563.64     17.84 o 
   2  14  12     1191.25     1127.56     24.95 o 
   3  14  12       16.68       26.40      8.53 o 
   4  14  12      479.03      434.81     19.24 o 
   5  14  12      179.08      184.05     18.41 o 
   6  14  12       25.41       24.21     12.29 o 
   7  14  12      236.17      274.64     22.69 o 
   8  14  12       75.06       50.86     14.47 o 
   9  14  12       73.23       83.23     19.32 o 
  10  14  12       61.52       71.57     19.75 o 
  11  14  12       44.26      -13.01     51.61 o 
  12  14  12      246.59      256.56     40.37 o 
   1  15  12      162.57      158.40     12.71 o 
   2  15  12      236.46      249.85     14.06 o 
   3  15  12      270.52      261.16     16.12 o 
   4  15  12      428.27      350.21     16.76 o 
   5  15  12     1373.23     1272.26     47.75 o 
   6  15  12     1289.59     1221.50     38.93 o 
   7  15  12      326.03      323.18     24.48 o 
   8  15  12       37.96       16.59     15.31 o 
   9  15  12       51.17       48.46     18.57 o 
  10  15  12       36.71       65.60     26.09 o 
  11  15  12      136.98      106.63     48.41 o 
  12  15  12      345.87      457.70     52.09 o 
   0  16  12      131.57      159.24     20.76 o 
   1  16  12      364.21      339.64     20.90 o 
   2  16  12      837.15      854.89     22.53 o 
   3  16  12     1165.63     1134.15     37.67 o 
   4  16  12      251.63      280.08     16.92 o 
   5  16  12       67.02       69.09     14.70 o 
   6  16  12       56.64       52.07     13.92 o 
   7  16  12       83.88      101.06     17.93 o 
   8  16  12      109.42      135.17     21.77 o 
   9  16  12       30.43       -2.34     15.81 o 
  10  16  12        1.27       34.24     25.01 o 
  11  16  12      156.84      192.07     48.46 o 
   1  17  12      134.47      138.60     12.99 o 
   2  17  12      416.51      403.08     18.07 o 
   3  17  12      181.76      165.69     12.91 o 
   4  17  12       54.17       60.96     11.43 o 
   5  17  12      270.70      273.63     22.28 o 
   6  17  12       73.49       57.98     14.35 o 
   7  17  12      256.43      287.21     28.02 o 
   8  17  12      234.20      236.08     26.57 o 
   9  17  12       44.80       49.91     25.48 o 
  10  17  12       17.52        5.37     29.67 o 
  11  17  12      242.21      294.15     56.40 o 
   0  18  12       30.58       38.25     15.69 o 
   1  18  12      104.87      109.94     12.35 o 
   2  18  12       13.59        2.48      7.88 o 
   3  18  12      153.01      129.41     11.00 o 
   4  18  12      234.65      233.27     16.98 o 
   5  18  12       89.18       66.40     17.75 o 
   6  18  12      723.47      667.40     37.53 o 
   7  18  12       29.07       50.47     17.33 o 
   8  18  12      176.49      175.86     33.38 o 
   9  18  12       32.60        9.25     22.42 o 
  10  18  12       38.31       56.74     27.99 o 
   1  19  12      157.06      164.99     14.54 o 
   2  19  12       49.76       54.06     10.40 o 
   3  19  12      323.31      356.21     16.38 o 
   4  19  12      129.75      129.69     18.80 o 
   5  19  12       64.20       53.09     26.94 o 
   6  19  12      190.80      190.97     24.26 o 
   7  19  12       70.67       63.13     19.66 o 
   8  19  12       96.50      126.66     31.15 o 
   9  19  12      109.89       91.85     85.30 o 
  10  19  12        3.80        3.12     25.84 o 
   0  20  12      137.96      159.65     25.43 o 
   1  20  12       32.74       24.27     12.18 o 
   2  20  12       51.88       49.57     13.76 o 
   3  20  12      164.51      168.01     15.39 o 
   4  20  12      153.83      172.16     17.07 o 
   5  20  12      603.77      668.86     52.44 o 
   6  20  12      201.37      227.57     26.62 o 
   7  20  12        9.11      -12.23     19.91 o 
   8  20  12       20.89       -5.99     53.82 o 
   9  20  12       69.97       75.57     28.78 o 
   1  21  12      527.41      540.68     30.08 o 
   2  21  12       16.65       10.59      9.60 o 
   3  21  12       90.56       74.43     12.53 o 
   4  21  12       11.41       33.11     17.20 o 
   5  21  12      157.94      161.71     24.22 o 
   6  21  12      109.13      130.61     29.30 o 
   7  21  12      219.08      206.15     35.62 o 
   8  21  12       25.80       26.93     25.38 o 
   9  21  12      185.53      262.20     42.58 o 
   0  22  12       47.92       60.01     21.55 o 
   1  22  12       19.05       -2.37     15.60 o 
   2  22  12       11.17       -9.99      9.99 o 
   3  22  12      208.45      243.99     18.28 o 
   4  22  12      219.46      226.41     22.16 o 
   5  22  12      182.91      168.34     30.34 o 
   6  22  12      240.81      255.25     37.99 o 
   7  22  12      114.04      123.37     31.63 o 
   8  22  12        6.31      -19.57     20.97 o 
   1  23  12       28.83        0.61     12.77 o 
   2  23  12      279.65      254.02     23.22 o 
   3  23  12       92.61      117.86     16.33 o 
   4  23  12       98.42       82.02     17.23 o 
   5  23  12      117.12      126.51     45.98 o 
   6  23  12       49.45       26.24     35.60 o 
   7  23  12       61.67       29.34     25.77 o 
   0  24  12      662.06      661.67     51.60 o 
   1  24  12       30.25       32.44     18.49 o 
   2  24  12       58.38       58.87     13.89 o 
   3  24  12       48.36       69.98     16.93 o 
   4  24  12       17.08        9.24     15.69 o 
   5  24  12      121.61       74.68     39.71 o 
   6  24  12      140.03       86.75     40.49 o 
   1  25  12        5.18        8.96     12.37 o 
   2  25  12      203.43      215.86     22.84 o 
   3  25  12      211.03      248.34     36.40 o 
   4  25  12      173.22      192.68     58.78 o 
   0  26  12      178.75      218.08     38.19 o 
   1  26  12       16.47       31.24     19.59 o 
   2  26  12       30.79       35.81     19.36 o 
   2   0  13      869.72      809.45     20.15 o 
   4   0  13      194.64      196.74     11.78 o 
   6   0  13     1786.57     1739.96     59.09 o 
   8   0  13      363.28      403.85     26.00 o 
  10   0  13     1311.61     1184.09     55.04 o 
  12   0  13       53.43       94.94     31.09 o 
  14   0  13       30.78       30.04     26.49 o 
   0   1  13      301.13      376.73     17.01 o 
   1   1  13      456.85      372.14      9.96 o 
   2   1  13      145.86      172.57      6.69 o 
   3   1  13      171.11      169.55      5.87 o 
   4   1  13      454.17      529.10     11.91 o 
   5   1  13      686.67      763.93     16.82 o 
   6   1  13      980.85      956.54     32.00 o 
   7   1  13     1278.20     1275.65     27.36 o 
   8   1  13      235.93      243.95     16.92 o 
   9   1  13      352.16      326.09     19.95 o 
  10   1  13      154.72      153.73     17.89 o 
  11   1  13       71.82       76.68     19.39 o 
  12   1  13       13.93       21.89     16.68 o 
  13   1  13      444.95      541.81     59.48 o 
  14   1  13      150.09      166.22     28.92 o 
   1   2  13     4315.89     4453.91     45.30 o 
   2   2  13      187.55      202.30      8.62 o 
   3   2  13      338.47      358.98      7.57 o 
   4   2  13      134.80      147.76      7.45 o 
   5   2  13     1135.77     1079.76     32.28 o 
   6   2  13      204.58      237.75     15.10 o 
   7   2  13      502.45      488.08     21.09 o 
   8   2  13      498.89      497.83     21.77 o 
   9   2  13      148.18      117.91     13.88 o 
  10   2  13     2240.70     2002.66     68.40 o 
  11   2  13       42.64       47.33     18.02 o 
  12   2  13      137.81      171.04     26.89 o 
  13   2  13      121.83      192.02     48.18 o 
  14   2  13       22.74       34.87     19.87 o 
   0   3  13     2537.29     2919.32     54.36 o 
   1   3  13      526.04      475.48     11.05 o 
   2   3  13      243.80      208.03      7.55 o 
   3   3  13      465.45      428.12      8.58 o 
   4   3  13      284.63      238.01      8.04 o 
   5   3  13      211.37      214.61     11.66 o 
   6   3  13      880.42      874.28     32.27 o 
   7   3  13     2103.55     2018.68     53.68 o 
   8   3  13      545.04      629.60     26.09 o 
   9   3  13      241.62      232.74     19.47 o 
  10   3  13      293.56      273.53     20.98 o 
  11   3  13      156.25      171.42     53.37 o 
  12   3  13       32.32       28.36     29.11 o 
  13   3  13       51.71       38.99     18.34 o 
  14   3  13       20.82       46.40     22.76 o 
   1   4  13      107.72      107.38     10.12 o 
   2   4  13      220.94      210.85      9.63 o 
   3   4  13      505.10      533.13     11.78 o 
   4   4  13      841.11      823.96     17.06 o 
   5   4  13       39.82       43.31      7.49 o 
   6   4  13      121.26      127.03     13.70 o 
   7   4  13      664.22      565.46     24.00 o 
   8   4  13      297.24      320.82     25.44 o 
   9   4  13       86.28       56.29     14.78 o 
  10   4  13      117.62      106.28     15.43 o 
  11   4  13       72.28       78.66     16.91 o 
  12   4  13       91.08      101.63     31.73 o 
  13   4  13      125.90      163.60     27.70 o 
  14   4  13      514.20      632.00     50.51 o 
   0   5  13      260.43      327.37     13.28 o 
   1   5  13       10.69       11.66      3.06 o 
   2   5  13     2799.70     2805.28     31.85 o 
   3   5  13      307.15      320.62     10.59 o 
   4   5  13     1353.83     1446.99     20.51 o 
   5   5  13      319.09      317.78     21.09 o 
   6   5  13     1521.40     1446.22     36.69 o 
   7   5  13      391.68      376.92     22.47 o 
   8   5  13      625.40      591.37     36.75 o 
   9   5  13      457.36      453.97     26.35 o 
  10   5  13       25.77       39.51     12.26 o 
  11   5  13       93.14       65.71     16.07 o 
  12   5  13       55.40       60.87     20.10 o 
  13   5  13      191.69      245.56     31.84 o 
  14   5  13        4.62       25.22     31.24 o 
   1   6  13      379.91      373.76     13.30 o 
   2   6  13     1634.80     1673.19     22.11 o 
   3   6  13      425.65      425.99     12.35 o 
   4   6  13     1429.42     1360.89     22.44 o 
   5   6  13     6147.15     6149.63    112.54 o 
   6   6  13     1244.87     1007.05     31.53 o 
   7   6  13      264.95      285.58     21.85 o 
   8   6  13      207.28      236.41     17.69 o 
   9   6  13       83.16      143.11     24.57 o 
  10   6  13      116.57      141.96     21.19 o 
  11   6  13       35.35       43.02     15.78 o 
  12   6  13      555.64      548.42     37.06 o 
  13   6  13        6.96        6.99     16.86 o 
  14   6  13       36.12       18.36     18.85 o 
   0   7  13     1416.81     1623.65     33.20 o 
   1   7  13      117.00      141.17      7.38 o 
   2   7  13     2794.22     2926.89     37.32 o 
   3   7  13      695.07      712.85     18.93 o 
   4   7  13       47.27       36.28      5.81 o 
   5   7  13      321.77      373.93     19.23 o 
   6   7  13      379.56      393.92     33.64 o 
   7   7  13      289.51      292.80     19.29 o 
   8   7  13      295.70      287.58     22.54 o 
   9   7  13      104.04       98.93     14.23 o 
  10   7  13       20.41       11.29     10.43 o 
  11   7  13       42.53       32.52     14.72 o 
  12   7  13       75.14       86.50     21.06 o 
  13   7  13      107.40      143.65     27.16 o 
  14   7  13       47.06       32.88     19.54 o 
   1   8  13     1059.40      999.81     17.06 o 
   2   8  13      147.56      112.91     11.17 o 
   3   8  13       11.10       12.54      6.29 o 
   4   8  13       88.88       94.45     11.47 o 
   5   8  13     1833.18     1804.41     37.73 o 
   6   8  13     2911.38     2838.74     51.00 o 
   7   8  13       66.99       93.16     14.36 o 
   8   8  13      371.62      339.95     20.93 o 
   9   8  13        8.61       11.25     10.27 o 
  10   8  13       51.38       54.36     13.16 o 
  11   8  13      121.29       96.90     16.94 o 
  12   8  13       12.84       14.57     14.32 o 
  13   8  13      180.74      215.67     26.50 o 
   0   9  13     2125.16     2215.89     41.77 o 
   1   9  13      276.70      250.71     10.16 o 
   2   9  13      423.04      410.11     12.33 o 
   3   9  13      193.30      213.97     12.03 o 
   4   9  13      460.91      513.10     18.41 o 
   5   9  13      820.60      842.13     34.23 o 
   6   9  13      403.52      421.04     24.90 o 
   7   9  13      678.44      680.47     28.55 o 
   8   9  13      177.04      155.84     18.32 o 
   9   9  13       45.12       51.97     14.03 o 
  10   9  13      368.84      400.53     27.96 o 
  11   9  13      124.87      126.36     18.76 o 
  12   9  13       13.24        8.35     13.31 o 
  13   9  13       69.50      115.65     21.46 o 
   1  10  13      127.22      173.80      9.19 o 
   2  10  13      418.15      394.61     17.92 o 
   3  10  13     1492.27     1456.27     29.88 o 
   4  10  13      138.57      169.12     13.98 o 
   5  10  13       18.14        7.98     10.43 o 
   6  10  13      150.37      134.81     16.21 o 
   7  10  13      165.08      146.83     17.18 o 
   8  10  13      126.74      133.16     17.33 o 
   9  10  13       97.37      101.47     19.02 o 
  10  10  13      103.98       84.97     19.30 o 
  11  10  13       14.31       16.50     13.27 o 
  12  10  13       31.24       52.13     15.98 o 
  13  10  13        0.03        0.46     16.48 o 
   0  11  13     2048.67     1778.58     37.79 o 
   1  11  13       72.41       53.81      7.16 o 
   2  11  13      961.75      918.95     26.98 o 
   3  11  13      496.25      522.89     19.78 o 
   4  11  13     2515.97     2463.15     52.09 o 
   5  11  13     1021.57     1059.90     33.19 o 
   6  11  13     1389.93     1364.95     42.21 o 
   7  11  13       68.25       77.23     14.78 o 
   8  11  13        9.51       12.55     12.03 o 
   9  11  13        6.79       12.36     12.21 o 
  10  11  13       42.82       37.49     16.35 o 
  11  11  13      248.24      292.11     29.29 o 
  12  11  13       53.38       25.05     22.49 o 
  13  11  13      201.77      211.86     37.34 o 
   1  12  13      637.54      623.33     16.58 o 
   2  12  13      913.28      844.79     23.34 o 
   3  12  13     1740.11     1734.55     34.19 o 
   4  12  13      953.89      961.54     28.22 o 
   5  12  13      301.06      292.94     21.57 o 
   6  12  13       26.75       27.62     12.59 o 
   7  12  13      335.96      362.66     25.13 o 
   8  12  13      151.36      144.45     18.46 o 
   9  12  13      292.64      268.46     38.91 o 
  10  12  13       26.42       21.54     16.59 o 
  11  12  13       93.80      111.59     22.23 o 
  12  12  13      519.69      628.09     56.82 o 
   0  13  13     1219.92     1224.52     40.24 o 
   1  13  13        3.92        5.47      7.00 o 
   2  13  13     1891.25     1783.11     33.33 o 
   3  13  13      443.39      460.87     19.68 o 
   4  13  13       43.69       50.24     10.14 o 
   5  13  13      480.45      451.67     26.28 o 
   6  13  13      433.66      395.59     25.54 o 
   7  13  13      221.78      263.92     22.61 o 
   8  13  13       34.26       19.96     13.12 o 
   9  13  13      121.30      127.10     21.49 o 
  10  13  13       95.22      105.94     21.34 o 
  11  13  13       16.42       -0.37     19.96 o 
  12  13  13       76.54       74.40     30.46 o 
   1  14  13       45.38       52.25      8.54 o 
   2  14  13      155.13      159.99     11.96 o 
   3  14  13      143.48      138.77     14.79 o 
   4  14  13       53.90       49.13     11.34 o 
   5  14  13      282.08      239.31     20.84 o 
   6  14  13      146.63      143.17     17.69 o 
   7  14  13      156.01      162.90     19.43 o 
   8  14  13       61.61       39.63     16.98 o 
   9  14  13      191.66      201.56     25.27 o 
  10  14  13       77.76       60.18     30.64 o 
  11  14  13      190.93      220.32     47.38 o 
  12  14  13       94.89      107.14     32.14 o 
   0  15  13     1028.10     1021.90     37.88 o 
   1  15  13       25.16       11.62      7.22 o 
   2  15  13      249.92      261.48     14.67 o 
   3  15  13      181.77      179.78     14.08 o 
   4  15  13       45.86       50.81      9.63 o 
   5  15  13       26.91       22.17     14.88 o 
   6  15  13      334.63      314.99     23.77 o 
   7  15  13      138.33      172.16     19.77 o 
   8  15  13       32.30       22.30     18.34 o 
   9  15  13        4.02        5.85     19.95 o 
  10  15  13       17.79        9.42     26.54 o 
  11  15  13      114.66      102.47     30.83 o 
   1  16  13      118.89      128.65     12.62 o 
   2  16  13      758.39      818.85     22.39 o 
   3  16  13     1373.28     1307.60     31.49 o 
   4  16  13       97.02      132.06     11.94 o 
   5  16  13       65.57       43.74     13.34 o 
   6  16  13      174.11      195.53     20.44 o 
   7  16  13      166.61      194.02     24.08 o 
   8  16  13      332.76      353.07     30.69 o 
   9  16  13       13.60       -1.28     16.31 o 
  10  16  13      142.45      100.89     52.36 o 
  11  16  13       57.62       37.00     27.24 o 
   0  17  13      681.09      697.33     32.82 o 
   1  17  13       35.83       38.21      9.65 o 
   2  17  13      105.80      132.81     13.11 o 
   3  17  13      319.24      336.73     22.91 o 
   4  17  13     1340.79     1341.82     33.07 o 
   5  17  13      102.40       92.48     15.54 o 
   6  17  13      471.44      494.08     34.06 o 
   7  17  13       48.62       38.35     16.78 o 
   8  17  13      286.00      300.49     30.23 o 
   9  17  13       33.89       31.51     25.90 o 
  10  17  13      153.94      150.20     54.92 o 
  11  17  13       21.99       23.69     28.26 o 
   1  18  13       52.30       41.38     12.09 o 
   2  18  13       32.86       26.93      9.57 o 
   3  18  13      305.40      335.71     19.36 o 
   4  18  13      310.90      239.54     16.94 o 
   5  18  13      153.66      168.62     22.55 o 
   6  18  13      111.86      117.17     21.05 o 
   7  18  13      372.62      329.17     31.47 o 
   8  18  13      167.82      161.20     35.53 o 
   9  18  13        9.76       -2.92     22.37 o 
  10  18  13       24.39       30.70     32.17 o 
   0  19  13      381.27      417.52     30.46 o 
   1  19  13       27.51       20.32      9.38 o 
   2  19  13       35.94       17.73     10.18 o 
   3  19  13      259.21      221.08     28.25 o 
   4  19  13      103.82       91.37     14.02 o 
   5  19  13       44.01       18.14     14.86 o 
   6  19  13      152.15      140.54     38.60 o 
   7  19  13       31.26       56.61     19.17 o 
   8  19  13       81.60      102.75     30.63 o 
   9  19  13      145.49      153.25     34.84 o 
  10  19  13      111.64      204.13     40.12 o 
   1  20  13      208.63      181.81     19.25 o 
   2  20  13       23.82        6.38     11.42 o 
   3  20  13      258.77      266.89     23.25 o 
   4  20  13       45.12       60.03     20.98 o 
   5  20  13      218.55      205.86     24.98 o 
   6  20  13       66.63       60.00     19.22 o 
   7  20  13      358.84      387.76     43.30 o 
   8  20  13       20.87       26.54     24.17 o 
   9  20  13       63.12      125.31     33.09 o 
   0  21  13      321.94      278.95     36.72 o 
   1  21  13       45.81       47.15     14.34 o 
   2  21  13       19.25        3.70     12.07 o 
   3  21  13      117.44      128.84     16.62 o 
   4  21  13        0.77        8.35     12.04 o 
   5  21  13      292.62      331.45     42.14 o 
   6  21  13       69.29       99.09     21.93 o 
   7  21  13      177.42      217.18     44.37 o 
   8  21  13        4.32       11.66     23.84 o 
   1  22  13        5.19      -11.48     11.48 o 
   2  22  13        6.08        7.15     10.49 o 
   3  22  13      166.58      193.05     20.09 o 
   4  22  13       17.65        6.95     13.14 o 
   5  22  13      174.11      117.12     27.47 o 
   6  22  13      238.74      193.12     35.66 o 
   7  22  13      116.44      184.18     34.82 o 
   0  23  13      159.25      187.12     30.00 o 
   1  23  13       28.04       15.49     15.41 o 
   2  23  13      233.98      197.71     18.50 o 
   3  23  13       23.14       30.46     14.05 o 
   4  23  13       59.69       65.16     16.25 o 
   5  23  13       42.89       65.86     38.49 o 
   6  23  13      272.68      322.98     62.04 o 
   1  24  13       28.44       48.95     16.34 o 
   2  24  13       11.07       -5.67     11.22 o 
   3  24  13      126.37      117.31     18.14 o 
   4  24  13       14.53        8.58     14.28 o 
   5  24  13       53.64       48.05     36.04 o 
   0  25  13       44.46       26.05     21.04 o 
   1  25  13        4.16        9.56     12.29 o 
   2  25  13       41.34       38.36     13.59 o 
   3  25  13       27.85       35.71     15.41 o 
   4  25  13       77.75       79.96     20.20 o 
   1  26  13       22.37       29.63     13.10 o 
   0   0  14      491.72      685.11     27.17 o 
   2   0  14      553.76      680.42     18.93 o 
   4   0  14     2010.97     2113.03     52.15 o 
   6   0  14      628.41      643.65     31.22 o 
   8   0  14     1355.86     1402.14     56.71 o 
  10   0  14      505.42      395.06     37.57 o 
  12   0  14       45.98       84.69     31.10 o 
  14   0  14       98.62       87.39     32.09 o 
   1   1  14      722.43      710.56     13.71 o 
   2   1  14      417.36      394.63      9.89 o 
   3   1  14     2946.33     3020.76     30.01 o 
   4   1  14      361.93      389.56     12.71 o 
   5   1  14      410.18      455.72     16.08 o 
   6   1  14      301.94      287.08     14.51 o 
   7   1  14      189.82      197.67     13.19 o 
   8   1  14     1238.08     1243.34     32.42 o 
   9   1  14      555.75      536.84     27.05 o 
  10   1  14       40.00       16.71     17.35 o 
  11   1  14      137.92      105.57     21.78 o 
  12   1  14       26.37       21.38     16.23 o 
  13   1  14      267.21      320.35     36.37 o 
  14   1  14       70.42       77.65     39.19 o 
   0   2  14     1110.01      868.59     21.80 o 
   1   2  14      123.87      148.77      7.45 o 
   2   2  14       37.17       30.88      4.15 o 
   3   2  14     1058.35      957.85     12.84 o 
   4   2  14      706.59      686.54     12.34 o 
   5   2  14        3.24        0.33      5.76 o 
   6   2  14      810.69      893.40     22.18 o 
   7   2  14      250.75      254.77     16.91 o 
   8   2  14      846.64      835.72     32.21 o 
   9   2  14       96.89       64.25     11.86 o 
  10   2  14      105.36      105.52     16.91 o 
  11   2  14       16.79       27.35     16.70 o 
  12   2  14       16.02       22.92     16.28 o 
  13   2  14      104.16       94.45     23.77 o 
  14   2  14       23.71       48.91     20.47 o 
   1   3  14       91.75       99.31      6.39 o 
   2   3  14      649.23      690.08     12.92 o 
   3   3  14      327.33      316.77      9.33 o 
   4   3  14      575.07      600.11     10.80 o 
   5   3  14     1187.23     1059.37     24.97 o 
   6   3  14     1144.62     1079.98     32.44 o 
   7   3  14      562.31      521.26     22.23 o 
   8   3  14      247.09      252.31     17.64 o 
   9   3  14      476.41      472.47     24.33 o 
  10   3  14       10.98       21.29     13.32 o 
  11   3  14      215.47      226.42     29.34 o 
  12   3  14       48.10       80.10     22.40 o 
  13   3  14       43.88       32.61     18.41 o 
  14   3  14       90.62      121.20     26.92 o 
   0   4  14     1950.64     1636.48     38.87 o 
   1   4  14     1142.61     1109.04     17.78 o 
   2   4  14      484.40      519.01     11.18 o 
   3   4  14      124.25      111.61      7.30 o 
   4   4  14     3323.49     3306.63     41.02 o 
   5   4  14      722.28      660.91     23.87 o 
   6   4  14      676.08      756.50     26.52 o 
   7   4  14       21.98       15.32      9.67 o 
   8   4  14      309.57      295.44     26.02 o 
   9   4  14       13.00       -1.99      8.63 o 
  10   4  14      442.15      423.03     23.96 o 
  11   4  14      225.69      224.93     41.61 o 
  12   4  14       97.92       39.00     31.44 o 
  13   4  14      138.34      120.95     24.89 o 
  14   4  14      360.48      406.08    101.47 o 
   1   5  14       99.54       88.97      7.04 o 
   2   5  14      595.07      579.11     11.79 o 
   3   5  14      193.64      214.41     10.25 o 
   4   5  14     1152.10     1196.87     21.02 o 
   5   5  14     2827.08     2958.38     55.53 o 
   6   5  14      421.96      447.17     23.28 o 
   7   5  14      691.48      698.96     27.06 o 
   8   5  14      454.05      423.94     35.68 o 
   9   5  14      225.64      174.12     18.19 o 
  10   5  14      132.41      156.93     17.79 o 
  11   5  14      242.66      253.48     31.40 o 
  12   5  14       39.67       61.25     19.55 o 
  13   5  14       93.48       93.99     24.41 o 
  14   5  14       22.80       63.11     34.61 o 
   0   6  14      198.91      197.77     12.12 o 
   1   6  14     1464.57     1450.87     25.93 o 
   2   6  14      632.39      599.96     12.51 o 
   3   6  14      264.74      266.36     13.79 o 
   4   6  14      785.26      724.92     16.47 o 
   5   6  14      195.40      165.05     15.25 o 
   6   6  14     2923.61     2847.56     56.59 o 
   7   6  14       18.36       21.24     10.47 o 
   8   6  14      764.40      677.76     28.08 o 
   9   6  14       81.34       69.00     14.66 o 
  10   6  14        9.41       -5.33      9.75 o 
  11   6  14        6.60        5.27     14.05 o 
  12   6  14       97.86      105.09     22.60 o 
  13   6  14       40.20       43.29     19.93 o 
   1   7  14      576.22      549.16     12.84 o 
   2   7  14     1593.44     1750.04     23.45 o 
   3   7  14      309.32      337.28     15.90 o 
   4   7  14       68.75       69.65      8.94 o 
   5   7  14       55.53       56.96     11.64 o 
   6   7  14      161.02      200.08     17.97 o 
   7   7  14      640.75      607.22     25.89 o 
   8   7  14      579.13      537.54     26.85 o 
   9   7  14       12.16       31.96     12.26 o 
  10   7  14        6.52       15.43     12.45 o 
  11   7  14        7.65       15.03     15.36 o 
  12   7  14       90.73      124.21     21.45 o 
  13   7  14       31.52       71.51     21.54 o 
   0   8  14      981.82     1040.66     26.86 o 
   1   8  14      509.76      480.02     13.01 o 
   2   8  14     1022.39      867.47     19.88 o 
   3   8  14      514.99      474.75     23.07 o 
   4   8  14      995.30     1071.02     25.00 o 
   5   8  14      269.00      238.24     16.80 o 
   6   8  14      252.92      253.09     17.80 o 
   7   8  14      112.60      121.98     20.28 o 
   8   8  14      219.77      236.40     18.66 o 
   9   8  14      179.65      168.01     17.29 o 
  10   8  14      140.85      164.16     19.30 o 
  11   8  14       70.77       45.85     17.63 o 
  12   8  14        8.55       48.70     16.75 o 
  13   8  14       92.89       87.57     30.87 o 
   1   9  14      401.03      466.36     12.39 o 
   2   9  14      392.71      358.82     18.05 o 
   3   9  14      809.95      889.92     22.59 o 
   4   9  14       10.99       13.71      7.49 o 
   5   9  14     2754.84     2659.95     48.97 o 
   6   9  14      225.53      193.49     16.18 o 
   7   9  14      114.65      150.28     15.51 o 
   8   9  14        7.79        8.04      9.76 o 
   9   9  14       24.05       -9.33      9.33 o 
  10   9  14      169.94      186.24     20.76 o 
  11   9  14       87.53      124.12     18.99 o 
  12   9  14       96.75      110.53     20.72 o 
  13   9  14       38.28       56.50     22.10 o 
   0  10  14      196.54      224.16     14.83 o 
   1  10  14      224.51      236.53     10.68 o 
   2  10  14      997.10     1050.61     24.67 o 
   3  10  14     2813.07     2636.93     39.36 o 
   4  10  14     1349.15     1276.54     28.73 o 
   5  10  14     1587.61     1508.72     35.65 o 
   6  10  14     1033.47     1089.85     34.93 o 
   7  10  14      118.39       86.13     15.15 o 
   8  10  14       45.81       39.19     13.43 o 
   9  10  14        6.28       18.06     11.21 o 
  10  10  14       49.14       65.69     15.04 o 
  11  10  14        0.15      -12.15     12.15 o 
  12  10  14       45.62       26.74     26.54 o 
  13  10  14      241.47      268.23     29.61 o 
   1  11  14       68.84       58.17      8.17 o 
   2  11  14      653.33      560.61     19.23 o 
   3  11  14        5.77       14.37      7.08 o 
   4  11  14     1388.62     1178.46     31.45 o 
   5  11  14      804.89      792.79     30.10 o 
   6  11  14      605.04      622.06     28.05 o 
   7  11  14      287.05      295.46     23.06 o 
   8  11  14       13.51       15.64     12.86 o 
   9  11  14        0.29      -16.56     16.56 o 
  10  11  14      148.04      149.20     19.46 o 
  11  11  14      222.19      243.37     26.00 o 
  12  11  14        6.54       42.96     16.21 o 
  13  11  14      184.92      270.94     39.44 o 
   0  12  14      434.68      523.32     27.72 o 
   1  12  14      443.09      486.25     16.80 o 
   2  12  14      137.99      138.61     11.09 o 
   3  12  14      774.33      752.83     25.65 o 
   4  12  14     1140.80     1153.58     34.13 o 
   5  12  14      191.93      235.00     20.36 o 
   6  12  14       18.86       33.94     12.33 o 
   7  12  14      186.55      209.65     19.99 o 
   8  12  14       57.35      117.80     17.06 o 
   9  12  14       73.54       85.41     19.47 o 
  10  12  14      262.71      261.14     27.77 o 
  11  12  14       20.75       39.02     16.09 o 
  12  12  14      516.42      596.34     36.66 o 
   1  13  14      546.70      567.27     18.13 o 
   2  13  14     1459.37     1375.60     30.44 o 
   3  13  14      155.02      119.96     12.17 o 
   4  13  14       30.46       26.30      9.47 o 
   5  13  14       35.11       35.25     12.48 o 
   6  13  14      464.02      420.07     26.65 o 
   7  13  14       30.60       18.11     12.15 o 
   8  13  14       37.44       27.09     15.31 o 
   9  13  14      120.35      119.94     21.50 o 
  10  13  14       80.78       58.88     19.77 o 
  11  13  14        3.39       19.64     17.13 o 
  12  13  14       68.89       75.77     23.31 o 
   0  14  14       41.54       35.12     12.04 o 
   1  14  14      576.27      577.28     17.01 o 
   2  14  14      219.63      185.40     12.72 o 
   3  14  14      168.99      191.11     14.51 o 
   4  14  14      114.81      103.14     10.73 o 
   5  14  14      340.79      329.18     32.16 o 
   6  14  14        6.70        3.93     14.82 o 
   7  14  14       18.65       -1.23     11.42 o 
   8  14  14      197.85      175.47     23.25 o 
   9  14  14      353.15      397.77     33.45 o 
  10  14  14      417.54      465.08     35.98 o 
  11  14  14       23.75       -2.39     26.14 o 
  12  14  14      226.99      188.97     30.40 o 
   1  15  14      231.81      190.41     14.21 o 
   2  15  14      162.69      168.60     12.43 o 
   3  15  14      702.35      648.42     22.38 o 
   4  15  14      279.36      306.53     19.03 o 
   5  15  14       72.60       73.80     14.65 o 
   6  15  14       27.43       21.96     13.25 o 
   7  15  14      295.73      328.19     29.02 o 
   8  15  14      117.26       73.69     19.03 o 
   9  15  14        2.73       -6.14     15.42 o 
  10  15  14      109.22      103.79     22.43 o 
  11  15  14      166.08      187.92     56.81 o 
   0  16  14      486.14      489.06     29.81 o 
   1  16  14       11.57       -1.34     12.07 o 
   2  16  14      905.39      838.96     23.12 o 
   3  16  14      251.13      238.88     16.50 o 
   4  16  14      720.13      733.72     22.52 o 
   5  16  14      121.16      147.28     18.20 o 
   6  16  14        3.67       12.51     14.09 o 
   7  16  14      270.69      285.98     28.03 o 
   8  16  14       80.33       74.80     19.76 o 
   9  16  14      370.50      355.41     33.06 o 
  10  16  14      230.32      236.05     38.58 o 
  11  16  14       46.53       26.45     32.57 o 
   1  17  14      121.68      142.45     13.60 o 
   2  17  14       66.43       62.04     10.59 o 
   3  17  14      131.23      144.58     14.03 o 
   4  17  14      306.66      335.70     17.93 o 
   5  17  14      115.39       95.95     18.96 o 
   6  17  14       35.92       23.11     16.00 o 
   7  17  14      110.77       78.98     20.01 o 
   8  17  14      190.46      210.99     26.60 o 
   9  17  14       19.65       28.36     20.42 o 
  10  17  14        7.46      -22.68     22.68 o 
   0  18  14       80.29       98.15     20.22 o 
   1  18  14       27.37       31.57      9.74 o 
   2  18  14       34.34       55.12     10.49 o 
   3  18  14      170.81      161.82     17.17 o 
   4  18  14      151.50      127.71     15.10 o 
   5  18  14       81.71       60.84     17.43 o 
   6  18  14      234.61      311.65     35.90 o 
   7  18  14      730.86      789.73     43.32 o 
   8  18  14      177.91      160.12     25.95 o 
   9  18  14      151.36      147.07     33.73 o 
  10  18  14       25.56       16.55     26.64 o 
   1  19  14      768.23      789.14     31.78 o 
   2  19  14       78.67       81.79     14.71 o 
   3  19  14      441.97      438.74     24.33 o 
   4  19  14        2.40        2.58     10.23 o 
   5  19  14      344.97      335.31     46.83 o 
   6  19  14      223.36      216.93     25.52 o 
   7  19  14      347.17      430.98     35.10 o 
   8  19  14      170.22      149.52     39.05 o 
   9  19  14       71.95       62.42     30.35 o 
   0  20  14        4.16      -13.49     15.88 o 
   1  20  14       29.21       23.05     12.98 o 
   2  20  14       18.75       13.54     13.79 o 
   3  20  14      164.04      178.16     18.17 o 
   4  20  14      162.77      198.37     32.36 o 
   5  20  14      439.15      459.34     34.51 o 
   6  20  14       26.41       48.83     18.97 o 
   7  20  14      257.15      327.10     32.21 o 
   8  20  14       24.83       -2.28     25.97 o 
   9  20  14      123.41      174.37     37.41 o 
   1  21  14      260.13      238.95     22.29 o 
   2  21  14      172.61      181.64     20.99 o 
   3  21  14      166.97      137.10     17.11 o 
   4  21  14       79.41       57.62     15.00 o 
   5  21  14       27.03       51.25     22.79 o 
   6  21  14       94.11       71.44     20.56 o 
   7  21  14       53.39       66.14     31.05 o 
   8  21  14       58.55       53.04     26.23 o 
   0  22  14      526.67      616.78     47.18 o 
   1  22  14        1.27       20.91     13.34 o 
   2  22  14        6.02       -5.92     10.28 o 
   3  22  14      105.74       96.73     16.34 o 
   4  22  14        8.15       10.26     13.06 o 
   5  22  14       14.19       25.20     21.61 o 
   6  22  14       10.47       34.74     35.97 o 
   7  22  14      203.00      260.35     40.59 o 
   1  23  14      706.01      758.53     38.57 o 
   2  23  14      337.75      362.64     23.17 o 
   3  23  14       58.60       84.17     18.55 o 
   4  23  14       58.57       22.37     21.59 o 
   5  23  14      107.50       95.66     28.05 o 
   6  23  14       40.77        1.53     33.21 o 
   0  24  14       19.57       -1.72     20.11 o 
   1  24  14      144.44      153.76     20.79 o 
   2  24  14       76.39       90.38     15.04 o 
   3  24  14      142.59      168.27     20.10 o 
   4  24  14       24.60        8.55     13.99 o 
   5  24  14       24.24       37.67     33.84 o 
   1  25  14      180.53      213.48     20.67 o 
   2  25  14       19.41        2.22     16.06 o 
   3  25  14       12.57       18.36     14.51 o 
   2   0  15     2237.10     2317.16     48.42 o 
   4   0  15     2652.53     2739.97     41.44 o 
   6   0  15     3369.65     3343.86     69.06 o 
   8   0  15     2039.17     1984.87    142.86 o 
  10   0  15      205.69      192.76     48.05 o 
  12   0  15        8.62       36.47     26.22 o 
  14   0  15        7.20        7.47     24.26 o 
   0   1  15      773.65      674.71     20.11 o 
   1   1  15      476.47      376.24     11.61 o 
   2   1  15     1120.46     1147.86     17.36 o 
   3   1  15     1299.02     1433.59     20.97 o 
   4   1  15      258.44      229.18      8.03 o 
   5   1  15      138.09      149.26     10.76 o 
   6   1  15      366.80      336.70     15.83 o 
   7   1  15       55.01       51.18     10.33 o 
   8   1  15      198.51      194.86     15.93 o 
   9   1  15       41.00       35.53     11.88 o 
  10   1  15      130.20      152.70     18.29 o 
  11   1  15       52.86       69.17     19.38 o 
  12   1  15       23.91       25.27     20.29 o 
  13   1  15       38.53       63.11     22.09 o 
  14   1  15      145.22      164.94     32.01 o 
   1   2  15     1159.49     1127.43     18.47 o 
   2   2  15      439.71      467.20     12.05 o 
   3   2  15       16.68       16.33      3.92 o 
   4   2  15      676.84      680.39     14.10 o 
   5   2  15      385.86      386.56     15.85 o 
   6   2  15      151.91      169.19     13.91 o 
   7   2  15     1311.64     1233.48     31.80 o 
   8   2  15      354.59      352.31     20.61 o 
   9   2  15       28.52       14.34     10.52 o 
  10   2  15      134.19      124.93     17.25 o 
  11   2  15       18.46       16.01     15.76 o 
  12   2  15       30.42       32.49     18.33 o 
  13   2  15       18.86       20.19     17.59 o 
  14   2  15      165.21      215.08     82.04 o 
   0   3  15      400.40      369.61     17.80 o 
   1   3  15      613.16      602.15     13.33 o 
   2   3  15      301.05      252.58      9.61 o 
   3   3  15      659.70      570.79     17.24 o 
   4   3  15     1001.31      947.48     16.16 o 
   5   3  15     1716.56     1519.74     49.81 o 
   6   3  15     1415.30     1505.89     39.87 o 
   7   3  15        8.92       15.86      9.06 o 
   8   3  15      214.95      218.78     22.30 o 
   9   3  15      255.41      235.85     18.30 o 
  10   3  15       33.66       39.99     12.61 o 
  11   3  15       75.18       81.45     35.65 o 
  12   3  15       58.30       72.05     20.48 o 
  13   3  15      283.61      303.76     37.03 o 
  14   3  15      231.69      303.14     84.47 o 
   1   4  15      361.20      317.82     10.52 o 
   2   4  15      255.63      237.40      8.82 o 
   3   4  15      199.63      202.12      7.52 o 
   4   4  15     2296.00     2133.09     28.83 o 
   5   4  15      982.09      966.26     26.49 o 
   6   4  15     3043.03     2944.75     51.69 o 
   7   4  15      978.63      894.68     45.67 o 
   8   4  15      794.16      714.18     28.98 o 
   9   4  15       83.95       82.17     12.95 o 
  10   4  15       42.90       27.12     20.22 o 
  11   4  15      135.55      141.89     25.22 o 
  12   4  15       79.04       81.44     23.02 o 
  13   4  15      321.37      300.29     47.94 o 
   0   5  15      939.32      860.90     22.76 o 
   1   5  15     1329.57     1387.62     22.49 o 
   2   5  15      397.70      318.38      9.55 o 
   3   5  15      116.89      116.49     10.47 o 
   4   5  15      183.00      180.87     11.47 o 
   5   5  15      350.49      415.51     21.65 o 
   6   5  15     2037.23     1896.19     54.11 o 
   7   5  15     1810.32     1726.08     43.39 o 
   8   5  15      157.32      125.77     15.60 o 
   9   5  15      648.87      629.07     28.45 o 
  10   5  15      391.25      367.08     35.19 o 
  11   5  15       87.05      102.65     21.62 o 
  12   5  15      146.55      152.99     27.29 o 
  13   5  15       55.22       47.99     24.87 o 
   1   6  15        5.66        8.57      4.18 o 
   2   6  15      801.93      821.31     14.50 o 
   3   6  15      183.80      183.67     11.79 o 
   4   6  15     1165.85     1155.72     27.96 o 
   5   6  15      344.63      267.61     18.67 o 
   6   6  15      335.39      335.22     22.58 o 
   7   6  15      240.66      246.40     19.65 o 
   8   6  15      239.26      249.32     20.78 o 
   9   6  15      483.41      484.16     28.57 o 
  10   6  15       81.31       88.84     30.16 o 
  11   6  15       58.92       69.64     27.26 o 
  12   6  15       60.93       63.26     21.83 o 
  13   6  15      191.78      155.87     52.56 o 
   0   7  15      546.35      593.02     22.78 o 
   1   7  15      792.12      703.85     13.96 o 
   2   7  15      756.07      670.76     19.91 o 
   3   7  15      631.47      642.88     19.01 o 
   4   7  15      412.77      386.81     20.70 o 
   5   7  15        0.01       -0.18      8.82 o 
   6   7  15      529.76      528.42     26.05 o 
   7   7  15      662.24      594.19     27.48 o 
   8   7  15      419.69      404.66     25.75 o 
   9   7  15      108.10      106.35     15.95 o 
  10   7  15      122.88       94.93     18.18 o 
  11   7  15      167.40      185.83     23.07 o 
  12   7  15       40.06       47.08     24.03 o 
  13   7  15       14.18       36.04     18.50 o 
   1   8  15     2420.16     2310.26     30.02 o 
   2   8  15      860.84      883.68     24.84 o 
   3   8  15      700.51      669.53     19.98 o 
   4   8  15     2490.80     2343.52     43.58 o 
   5   8  15      878.98     1033.29     32.02 o 
   6   8  15      422.09      406.48     24.38 o 
   7   8  15      116.98       98.18     15.21 o 
   8   8  15      156.20      192.01     19.11 o 
   9   8  15      182.73      168.81     21.71 o 
  10   8  15        0.61        0.09     12.59 o 
  11   8  15      196.22      192.69     29.27 o 
  12   8  15        7.32       23.46     15.63 o 
  13   8  15      173.73      114.41     24.85 o 
   0   9  15     2661.50     2667.32     46.42 o 
   1   9  15      779.36      845.51     16.63 o 
   2   9  15     2619.68     2660.59     46.94 o 
   3   9  15     1146.42     1099.13     25.87 o 
   4   9  15       71.33       80.58     11.17 o 
   5   9  15       45.00       32.09     11.25 o 
   6   9  15       96.11       77.01     12.86 o 
   7   9  15       34.12       19.71     10.28 o 
   8   9  15      131.11      167.69     17.24 o 
   9   9  15       87.21      109.47     18.79 o 
  10   9  15       17.89       45.89     15.94 o 
  11   9  15       40.93       28.23     16.50 o 
  12   9  15      149.43      126.41     25.49 o 
  13   9  15      111.51      147.81     28.91 o 
   1  10  15       26.17       19.30      7.35 o 
   2  10  15     1324.29     1277.83     39.64 o 
   3  10  15      216.84      245.67     14.74 o 
   4  10  15     3128.71     2984.07     52.24 o 
   5  10  15     1490.68     1596.81     41.84 o 
   6  10  15      382.08      328.96     20.54 o 
   7  10  15      266.14      290.75     21.03 o 
   8  10  15      211.82      195.11     18.21 o 
   9  10  15       92.64      100.62     16.72 o 
  10  10  15      262.83      267.33     24.10 o 
  11  10  15       43.61       37.94     16.71 o 
  12  10  15      157.95      211.69     36.05 o 
  13  10  15      184.46      197.53     31.92 o 
   0  11  15      288.68      281.70     16.68 o 
   1  11  15      287.73      297.05     13.95 o 
   2  11  15      622.84      610.78     19.85 o 
   3  11  15      613.78      632.05     20.89 o 
   4  11  15      378.56      350.27     17.97 o 
   5  11  15       12.87       39.47     11.14 o 
   6  11  15      225.21      237.02     18.57 o 
   7  11  15       18.08       17.57     10.51 o 
   8  11  15      104.48       87.49     14.30 o 
   9  11  15       39.50       31.38     15.19 o 
  10  11  15      151.80      177.19     21.13 o 
  11  11  15       52.37       52.11     16.19 o 
  12  11  15       34.29       16.43     16.69 o 
   1  12  15        8.03        8.60      6.64 o 
   2  12  15      675.71      657.82     21.00 o 
   3  12  15      457.87      406.10     19.35 o 
   4  12  15      730.70      807.89     24.09 o 
   5  12  15      552.21      570.13     24.08 o 
   6  12  15      188.01      181.33     19.01 o 
   7  12  15      102.68       99.97     16.67 o 
   8  12  15      455.89      440.76     33.04 o 
   9  12  15      150.63      182.36     21.45 o 
  10  12  15       66.13       86.81     17.20 o 
  11  12  15       15.03       25.95     14.84 o 
  12  12  15       33.58       39.73     17.24 o 
   0  13  15       61.92       72.54     14.36 o 
   1  13  15      349.21      313.12     15.02 o 
   2  13  15      177.79      187.51     13.72 o 
   3  13  15      202.14      179.38     15.39 o 
   4  13  15      180.12      199.47     16.71 o 
   5  13  15       26.45       12.34     11.41 o 
   6  13  15      129.38      147.38     18.05 o 
   7  13  15      231.78      231.12     24.96 o 
   8  13  15      395.54      378.37     31.54 o 
   9  13  15       84.49       93.71     20.87 o 
  10  13  15      156.22      188.23     22.05 o 
  11  13  15       97.71      126.51     20.70 o 
  12  13  15       31.23       64.56     36.75 o 
   1  14  15       82.07       90.92     11.11 o 
   2  14  15       98.46      104.36     10.71 o 
   3  14  15      301.36      267.36     18.76 o 
   4  14  15      137.88      132.75     24.92 o 
   5  14  15       69.53       43.28     13.95 o 
   6  14  15      524.80      495.84     29.04 o 
   7  14  15      391.56      417.87     32.02 o 
   8  14  15      243.61      283.65     28.09 o 
   9  14  15      249.40      335.10     31.50 o 
  10  14  15      306.53      359.55     33.34 o 
  11  14  15      126.77      170.05     26.20 o 
   0  15  15      333.06      399.03     28.00 o 
   1  15  15      376.84      366.16     19.13 o 
   2  15  15       57.49       57.86     12.02 o 
   3  15  15      644.79      634.75     22.71 o 
   4  15  15      301.14      299.81     16.46 o 
   5  15  15      509.86      563.53     31.00 o 
   6  15  15      329.41      378.10     26.32 o 
   7  15  15      152.94      225.58     40.81 o 
   8  15  15      272.40      306.88     29.49 o 
   9  15  15       59.80       43.57     24.40 o 
  10  15  15       58.47       83.89     21.52 o 
  11  15  15       18.93       45.46     20.15 o 
   1  16  15       88.18       75.09     11.13 o 
   2  16  15      100.19       81.42     16.83 o 
   3  16  15      107.06      121.95     13.14 o 
   4  16  15      497.21      505.29     20.85 o 
   5  16  15       56.82       41.30     14.32 o 
   6  16  15        5.95       11.45     16.58 o 
   7  16  15      281.02      377.20     39.59 o 
   8  16  15       26.50        0.45     16.73 o 
   9  16  15      256.99      223.43     27.81 o 
  10  16  15       95.35       43.21     20.86 o 
   0  17  15      714.17      687.28     33.45 o 
   1  17  15      120.40      136.11     13.65 o 
   2  17  15      113.20       99.25     12.41 o 
   3  17  15      724.17      781.35     31.72 o 
   4  17  15      100.11      130.80     13.55 o 
   5  17  15      122.88      113.96     20.40 o 
   6  17  15      151.76      174.97     24.06 o 
   7  17  15      140.27      139.46     23.33 o 
   8  17  15       54.50       28.86     31.03 o 
   9  17  15        1.29      -16.04     16.04 o 
  10  17  15      136.43       95.30     53.29 o 
   1  18  15      101.93      114.14     13.12 o 
   2  18  15      296.76      289.81     27.90 o 
   3  18  15      638.83      666.19     36.56 o 
   4  18  15      617.97      607.17     26.91 o 
   5  18  15       11.85       -4.55     14.16 o 
   6  18  15       13.06       13.25     15.77 o 
   7  18  15       86.33      103.23     21.78 o 
   8  18  15       93.39      101.72     37.26 o 
   9  18  15       64.86       60.69     29.04 o 
   0  19  15      178.75      202.62     43.85 o 
   1  19  15       26.74       15.80     14.08 o 
   2  19  15      377.15      397.60     25.63 o 
   3  19  15      365.93      365.39     30.55 o 
   4  19  15      371.63      379.25     24.81 o 
   5  19  15      234.93      284.77     28.87 o 
   6  19  15      167.95      172.99     24.47 o 
   7  19  15      418.74      419.64     35.28 o 
   8  19  15      145.63      130.00     24.19 o 
   9  19  15       10.92       14.68     26.73 o 
   1  20  15      141.86      128.13     17.82 o 
   2  20  15        2.70      -11.03     11.03 o 
   3  20  15        9.81      -10.93     10.93 o 
   4  20  15      162.99      110.72     17.07 o 
   5  20  15        9.34      -12.21     18.21 o 
   6  20  15      212.61      280.58     29.42 o 
   7  20  15      348.97      351.32     33.20 o 
   8  20  15       19.73       56.60     27.53 o 
   0  21  15      139.54      135.43     55.99 o 
   1  21  15      229.96      224.10     22.00 o 
   2  21  15      217.13      230.89     22.20 o 
   3  21  15        6.74      -10.53     12.31 o 
   4  21  15      138.37      120.51     17.90 o 
   5  21  15      315.91      299.17     37.20 o 
   6  21  15       57.34       37.02     18.95 o 
   7  21  15       21.10       31.45     25.02 o 
   1  22  15      217.77      229.83     22.88 o 
   2  22  15       92.97       84.45     17.32 o 
   3  22  15       94.90       71.33     15.60 o 
   4  22  15      581.75      614.67     32.54 o 
   5  22  15       21.67       11.36     27.27 o 
   6  22  15      137.72      139.44     29.70 o 
   7  22  15        0.29       11.18     23.47 o 
   0  23  15       50.47       55.09     23.84 o 
   1  23  15      172.35      185.25     21.59 o 
   2  23  15       50.28       62.98     18.80 o 
   3  23  15       41.08       46.63     14.94 o 
   4  23  15       27.16       29.09     37.53 o 
   5  23  15       26.42       32.22     22.53 o 
   1  24  15      123.91      152.45     21.08 o 
   2  24  15       40.37       58.38     18.41 o 
   3  24  15        9.97      -19.74     19.74 o 
   4  24  15      188.93      180.70     21.43 o 
   0  25  15      150.81      177.72     33.64 o 
   1  25  15       77.16       70.11     15.17 o 
   2  25  15       47.02       49.59     14.11 o 
   0   0  16      440.91      521.11     25.80 o 
   2   0  16     5336.47     5159.80     87.92 o 
   4   0  16     1573.36     1458.49     31.96 o 
   6   0  16     1171.28     1124.48     36.35 o 
   8   0  16      536.23      579.88     41.25 o 
  10   0  16       90.14      123.19     33.64 o 
  12   0  16       35.41       38.27     27.42 o 
   1   1  16      996.15     1011.09     19.26 o 
   2   1  16      171.52      134.37     10.64 o 
   3   1  16      545.86      506.28     12.33 o 
   4   1  16     1219.11     1143.76     19.71 o 
   5   1  16      140.29      131.67     10.83 o 
   6   1  16      101.83      115.51     12.56 o 
   7   1  16       25.82       17.36      9.17 o 
   8   1  16        3.57        4.81      8.92 o 
   9   1  16      182.34      180.61     19.26 o 
  10   1  16       59.44       69.10     22.75 o 
  11   1  16      138.54      128.57     24.26 o 
  12   1  16       53.52       71.93     22.06 o 
  13   1  16      234.37      305.22     36.58 o 
   0   2  16     1322.00     1489.36     31.85 o 
   1   2  16      269.29      254.79     10.10 o 
   2   2  16      429.93      444.26     12.20 o 
   3   2  16      231.39      231.42      9.33 o 
   4   2  16     1017.71     1044.37     22.71 o 
   5   2  16      333.47      310.26     14.88 o 
   6   2  16     1256.51     1209.44     30.66 o 
   7   2  16       68.03       62.60     11.37 o 
   8   2  16      200.59      164.53     15.26 o 
   9   2  16      169.03      148.87     19.35 o 
  10   2  16      183.84      125.14     29.77 o 
  11   2  16       28.67       46.07     18.28 o 
  12   2  16        2.50       13.40     17.41 o 
  13   2  16      158.38      205.69     64.04 o 
   1   3  16      236.58      246.65      9.89 o 
   2   3  16      327.44      366.31     11.27 o 
   3   3  16      479.28      443.89     11.33 o 
   4   3  16      640.19      605.44     16.82 o 
   5   3  16      111.13       82.77     16.06 o 
   6   3  16     2664.60     2768.06     57.28 o 
   7   3  16      305.95      343.54     19.94 o 
   8   3  16      424.42      369.84     21.80 o 
   9   3  16       10.71       21.02      9.89 o 
  10   3  16       10.40       23.30     15.65 o 
  11   3  16       19.00       32.62     20.72 o 
  12   3  16      143.82       87.01     22.72 o 
  13   3  16      249.86      335.22     38.70 o 
   0   4  16     4275.28     3985.48     61.80 o 
   1   4  16      997.52      865.96     16.61 o 
   2   4  16     1068.44      988.07     17.52 o 
   3   4  16      838.25      840.14     17.69 o 
   4   4  16      171.22      174.22     10.44 o 
   5   4  16     3190.11     3132.10     53.00 o 
   6   4  16       42.82       36.61     10.13 o 
   7   4  16      174.93      154.59     16.56 o 
   8   4  16       65.53       36.16     11.08 o 
   9   4  16        3.35        5.41      9.99 o 
  10   4  16       22.22       71.10     30.92 o 
  11   4  16       94.67      102.09     23.53 o 
  12   4  16       25.35       39.77     18.23 o 
  13   4  16       82.79      140.63     27.36 o 
   1   5  16      170.42      174.68      9.47 o 
   2   5  16      453.76      392.47     10.89 o 
   3   5  16      182.95      185.44      9.79 o 
   4   5  16     1394.15     1424.17     28.89 o 
   5   5  16     1527.42     1446.48     33.96 o 
   6   5  16     3448.68     3409.39     57.98 o 
   7   5  16      204.18      203.45     16.49 o 
   8   5  16     1734.42     1728.28     41.14 o 
   9   5  16       87.92       82.73     13.02 o 
  10   5  16       16.54       14.99     11.03 o 
  11   5  16       33.22       21.40     18.09 o 
  12   5  16       23.42       18.41     17.86 o 
  13   5  16       43.30       51.71     21.26 o 
   0   6  16     3687.68     3811.19     60.26 o 
   1   6  16       82.82       95.80      7.00 o 
   2   6  16      284.44      265.83     11.15 o 
   3   6  16       42.94       26.84      6.71 o 
   4   6  16       61.60       85.68      9.67 o 
   5   6  16     1179.82     1281.91     35.23 o 
   6   6  16     1031.85      962.05     32.08 o 
   7   6  16       44.56       43.34     16.89 o 
   8   6  16       22.93        6.99     10.51 o 
   9   6  16      416.17      405.40     26.77 o 
  10   6  16      160.33      223.28     24.07 o 
  11   6  16       12.78       16.80     16.58 o 
  12   6  16       38.76       48.85     26.10 o 
  13   6  16      104.94      169.22     62.29 o 
   1   7  16      573.06      661.10     13.94 o 
   2   7  16      240.87      241.94     10.87 o 
   3   7  16      856.22      758.92     21.21 o 
   4   7  16     4385.12     4079.40     62.86 o 
   5   7  16       55.96       54.86     12.41 o 
   6   7  16     1893.00     1984.46     47.15 o 
   7   7  16      220.30      172.19     22.06 o 
   8   7  16      250.19      228.37     20.36 o 
   9   7  16       11.87       12.77     11.51 o 
  10   7  16       74.52       63.91     17.37 o 
  11   7  16       36.33       43.52     16.28 o 
  12   7  16      141.46      142.69     26.68 o 
  13   7  16       64.20      103.25     25.55 o 
   0   8  16      719.84      718.56     22.47 o 
   1   8  16      951.78      922.73     18.37 o 
   2   8  16     1231.41     1206.29     29.80 o 
   3   8  16     2088.32     2057.01     36.48 o 
   4   8  16      826.12      685.42     23.13 o 
   5   8  16       16.12       41.82     11.98 o 
   6   8  16       70.82       69.44     13.09 o 
   7   8  16      381.28      380.01     24.68 o 
   8   8  16      242.83      213.75     20.49 o 
   9   8  16      347.94      384.09     30.29 o 
  10   8  16       71.55       80.12     18.22 o 
  11   8  16       39.01       25.52     15.85 o 
  12   8  16       44.65       84.90     23.56 o 
  13   8  16       67.45       74.30     22.02 o 
   1   9  16      718.80      751.86     26.11 o 
   2   9  16      397.91      391.95     19.83 o 
   3   9  16      999.93      981.99     24.66 o 
   4   9  16       65.37       62.11     10.77 o 
   5   9  16       57.29       72.74     13.11 o 
   6   9  16      168.41      175.61     17.91 o 
   7   9  16      147.93      127.24     17.75 o 
   8   9  16      104.46      102.33     16.32 o 
   9   9  16       49.75       43.02     15.87 o 
  10   9  16       50.05       68.43     27.85 o 
  11   9  16       50.78       75.48     19.26 o 
  12   9  16       74.38       86.91     20.15 o 
   0  10  16     1213.36     1442.05     34.75 o 
   1  10  16     1684.30     1584.26     31.24 o 
   2  10  16      475.76      451.94     18.33 o 
   3  10  16     1484.45     1452.81     31.13 o 
   4  10  16     1369.50     1244.80     31.87 o 
   5  10  16      170.61      165.49     17.10 o 
   6  10  16      227.21      216.33     22.14 o 
   7  10  16      355.75      346.94     24.73 o 
   8  10  16       51.01       45.33     13.62 o 
   9  10  16        2.07       19.94     13.55 o 
  10  10  16      126.66      175.04     23.00 o 
  11  10  16       66.61       81.43     19.97 o 
  12  10  16       44.30      111.87     35.53 o 
   1  11  16      541.33      488.05     18.40 o 
   2  11  16      241.28      234.26     14.55 o 
   3  11  16      252.94      223.04     14.66 o 
   4  11  16      179.06      212.03     16.12 o 
   5  11  16       75.12       82.55     13.69 o 
   6  11  16       49.98       18.04     10.38 o 
   7  11  16      158.87      140.70     15.54 o 
   8  11  16       49.44       61.99     14.94 o 
   9  11  16       95.45      114.46     20.28 o 
  10  11  16       21.80       37.39     20.82 o 
  11  11  16      387.21      461.95     36.49 o 
  12  11  16       19.90       46.82     18.63 o 
   0  12  16      203.23      201.79     20.40 o 
   1  12  16      284.52      277.03     15.63 o 
   2  12  16      540.15      501.82     34.62 o 
   3  12  16      128.83      128.17     13.76 o 
   4  12  16       36.23       19.26      8.87 o 
   5  12  16      156.72      142.94     15.19 o 
   6  12  16      344.57      389.24     23.61 o 
   7  12  16       58.36       60.22     13.35 o 
   8  12  16      208.83      182.66     20.35 o 
   9  12  16        1.42       18.13     13.20 o 
  10  12  16       26.99       34.39     16.20 o 
  11  12  16      124.86      143.17     22.50 o 
  12  12  16       80.44      151.68     24.27 o 
   1  13  16      367.27      371.21     18.66 o 
   2  13  16      362.60      290.98     16.64 o 
   3  13  16      219.95      232.16     17.41 o 
   4  13  16     1842.67     1778.67     36.98 o 
   5  13  16      132.18      117.74     14.56 o 
   6  13  16      277.11      286.43     20.82 o 
   7  13  16      379.45      398.03     26.74 o 
   8  13  16      309.85      344.67     26.60 o 
   9  13  16       99.48       93.02     18.40 o 
  10  13  16      144.44      170.29     21.90 o 
  11  13  16       16.40       -6.39     14.50 o 
   0  14  16       26.29       46.77     13.37 o 
   1  14  16      149.76      157.07     13.56 o 
   2  14  16       56.69       49.91      9.44 o 
   3  14  16      122.89      152.97     14.71 o 
   4  14  16      454.16      464.32     23.46 o 
   5  14  16       27.98       42.15     11.95 o 
   6  14  16      307.10      306.79     21.61 o 
   7  14  16        7.67        6.73     12.34 o 
   8  14  16       28.12       43.49     15.11 o 
   9  14  16       18.30       11.92     14.33 o 
  10  14  16      358.04      380.33     29.78 o 
  11  14  16       42.37       54.10     18.24 o 
   1  15  16      122.08      110.25     11.88 o 
   2  15  16      301.91      297.78     26.08 o 
   3  15  16       88.55       94.82     11.04 o 
   4  15  16       18.44       30.76      9.83 o 
   5  15  16      790.41      802.95     53.73 o 
   6  15  16      104.35      104.97     20.08 o 
   7  15  16       68.72       66.16     19.11 o 
   8  15  16       50.36       43.53     23.82 o 
   9  15  16       10.15       44.88     16.38 o 
  10  15  16        4.40       -0.88     13.60 o 
  11  15  16       29.09       -1.84     20.05 o 
   0  16  16      475.66      465.56     31.52 o 
   1  16  16       58.03       47.69     10.31 o 
   2  16  16       24.89       37.72     11.19 o 
   3  16  16       85.65       67.43     10.75 o 
   4  16  16      436.87      425.99     19.57 o 
   5  16  16       34.67       32.26     25.89 o 
   6  16  16       96.31      109.79     21.00 o 
   7  16  16       19.23       50.93     21.03 o 
   8  16  16      460.27      520.06     38.08 o 
   9  16  16       52.75       34.19     19.90 o 
  10  16  16       46.32       89.48     24.96 o 
   1  17  16      151.31      150.78     14.26 o 
   2  17  16      273.23      285.17     33.72 o 
   3  17  16      388.20      416.78     27.91 o 
   4  17  16      257.63      242.11     26.86 o 
   5  17  16      117.34       88.02     20.07 o 
   6  17  16      240.34      269.05     28.92 o 
   7  17  16      337.14      348.74     32.50 o 
   8  17  16      100.69       76.78     21.92 o 
   9  17  16       92.35       88.51     22.56 o 
  10  17  16      105.75       48.79     39.73 o 
   0  18  16       77.27       84.40     21.92 o 
   1  18  16       77.28       71.09     14.73 o 
   2  18  16      359.23      404.80     30.42 o 
   3  18  16      366.25      355.33     29.29 o 
   4  18  16      107.02       67.87     14.63 o 
   5  18  16      247.96      200.32     25.43 o 
   6  18  16      268.19      292.70     29.97 o 
   7  18  16      153.60      168.13     32.58 o 
   8  18  16      142.51      167.44     46.98 o 
   9  18  16       24.09       28.96     20.52 o 
   1  19  16      115.61      107.26     16.41 o 
   2  19  16      228.01      242.77     26.20 o 
   3  19  16       81.09       79.17     19.10 o 
   4  19  16       55.83       50.87     14.56 o 
   5  19  16      117.13      110.84     21.78 o 
   6  19  16      409.48      509.65     52.21 o 
   7  19  16        3.10        5.46     16.14 o 
   8  19  16      139.25      143.43     26.65 o 
   9  19  16       50.94       99.24     61.78 o 
   0  20  16      104.75       95.90     23.95 o 
   1  20  16      276.81      281.86     23.57 o 
   2  20  16      256.96      275.97     27.31 o 
   3  20  16      106.75      115.43     17.86 o 
   4  20  16      314.21      293.57     23.67 o 
   5  20  16      324.76      281.44     36.03 o 
   6  20  16      318.81      306.89     49.49 o 
   7  20  16       72.98       67.44     22.26 o 
   8  20  16       23.72       18.04     25.13 o 
   1  21  16      135.67      163.84     19.86 o 
   2  21  16      145.06      146.27     35.59 o 
   3  21  16       96.32       60.07     15.34 o 
   4  21  16        2.18       -8.64     12.65 o 
   5  21  16      347.92      406.67     58.98 o 
   6  21  16      257.20      286.14     57.68 o 
   7  21  16       70.83       68.10     22.61 o 
   0  22  16      266.72      291.87     35.56 o 
   1  22  16       39.43       23.93     14.82 o 
   2  22  16       26.03       -3.52     16.27 o 
   3  22  16       59.64       66.94     21.59 o 
   4  22  16      158.86      162.00     20.01 o 
   5  22  16      120.91       89.19     27.87 o 
   6  22  16        8.29       -5.61     31.35 o 
   1  23  16       51.92       60.00     16.72 o 
   2  23  16       50.56       62.31     16.14 o 
   3  23  16       47.78       40.58     18.75 o 
   4  23  16       49.70       33.97     14.95 o 
   5  23  16      724.58      713.25     56.22 o 
   0  24  16       43.56       43.99     23.35 o 
   1  24  16       22.80       29.17     16.29 o 
   2  24  16       27.63       15.31     14.41 o 
   3  24  16       81.99       94.15     17.66 o 
   2   0  17     1344.21     1234.85     33.85 o 
   4   0  17     4308.03     3868.24     77.10 o 
   6   0  17      160.64      180.35     18.74 o 
   8   0  17      442.00      392.62     35.92 o 
  10   0  17      226.04      232.32     41.84 o 
  12   0  17      141.81       67.83     31.78 o 
   0   1  17      356.23      333.21     15.84 o 
   1   1  17      148.49      140.16      8.74 o 
   2   1  17      801.60      852.45     17.29 o 
   3   1  17      157.60      151.40      9.02 o 
   4   1  17       20.72       24.79      5.36 o 
   5   1  17      521.54      539.26     18.14 o 
   6   1  17      530.95      473.92     21.51 o 
   7   1  17      722.97      726.17     24.94 o 
   8   1  17      146.45      129.17     16.61 o 
   9   1  17      194.46      177.64     19.15 o 
  10   1  17       76.33       82.20     20.36 o 
  11   1  17       43.57       56.51     19.27 o 
  12   1  17       19.63       41.35     19.26 o 
  13   1  17      982.68     1059.76     57.94 o 
   1   2  17      435.01      412.28     12.25 o 
   2   2  17      987.14      783.94     19.10 o 
   3   2  17      167.19      209.93      9.49 o 
   4   2  17      646.30      615.30     24.20 o 
   5   2  17     1429.61     1355.25     27.96 o 
   6   2  17     1133.55     1153.81     30.70 o 
   7   2  17      148.75      148.08     14.20 o 
   8   2  17      416.76      446.76     23.67 o 
   9   2  17       38.53       29.05     12.33 o 
  10   2  17       13.77        7.49     14.07 o 
  11   2  17       17.10        7.66     16.91 o 
  12   2  17      111.35      107.75     25.25 o 
  13   2  17        6.18       17.11     16.89 o 
   0   3  17     1289.77     1421.75     36.90 o 
   1   3  17       33.04       35.35      5.77 o 
   2   3  17     1904.48     1742.26     25.15 o 
   3   3  17      127.41      163.35     10.06 o 
   4   3  17     5060.40     4894.18     57.72 o 
   5   3  17     1304.92     1220.86     35.33 o 
   6   3  17      341.57      348.00     23.11 o 
   7   3  17      180.57      160.09     15.10 o 
   8   3  17      315.46      295.89     22.67 o 
   9   3  17       53.31       34.02     12.83 o 
  10   3  17       16.42       19.55     16.14 o 
  11   3  17      114.57      112.76     23.09 o 
  12   3  17      169.11      101.97     33.12 o 
  13   3  17      114.16      130.49     27.31 o 
   1   4  17      377.69      322.62     11.57 o 
   2   4  17       64.71       69.63      7.86 o 
   3   4  17      711.89      689.82     16.36 o 
   4   4  17      369.12      380.15     16.25 o 
   5   4  17      263.59      251.72     16.84 o 
   6   4  17       91.63       73.36     15.19 o 
   7   4  17      240.16      202.30     19.23 o 
   8   4  17      462.41      435.48     23.73 o 
   9   4  17        4.94        3.10     10.86 o 
  10   4  17       24.68       52.41     18.80 o 
  11   4  17       84.67      122.53     23.99 o 
  12   4  17       61.63       43.98     19.44 o 
  13   4  17       15.63       41.01     19.21 o 
   0   5  17     1501.50     1411.25     31.51 o 
   1   5  17       23.35       30.39      5.23 o 
   2   5  17       43.44       50.30      7.04 o 
   3   5  17      175.73      204.15     10.50 o 
   4   5  17      724.03      736.72     21.14 o 
   5   5  17     1531.68     1512.27     34.75 o 
   6   5  17     1426.69     1391.45     34.46 o 
   7   5  17      247.08      220.49     17.51 o 
   8   5  17      803.20      821.11     28.66 o 
   9   5  17       24.50        6.78      9.69 o 
  10   5  17       82.01       37.15     17.08 o 
  11   5  17       48.03       53.75     19.56 o 
  12   5  17       45.03       46.11     19.29 o 
  13   5  17      188.91      243.16     34.07 o 
   1   6  17      332.12      315.05     14.57 o 
   2   6  17      122.76      128.80      8.73 o 
   3   6  17      115.66      130.80     10.01 o 
   4   6  17     1283.42     1257.59     27.94 o 
   5   6  17     1099.25     1083.91     26.41 o 
   6   6  17      380.86      342.40     20.27 o 
   7   6  17       36.48       47.73     10.77 o 
   8   6  17      238.52      252.03     19.05 o 
   9   6  17       84.36       98.70     15.79 o 
  10   6  17       12.76       11.30     18.69 o 
  11   6  17        4.75       26.16     17.07 o 
  12   6  17       91.87       75.63     47.88 o 
  13   6  17       84.80      113.53     27.54 o 
   0   7  17      489.85      564.21     19.97 o 
   1   7  17      681.34      667.74     17.14 o 
   2   7  17     1298.09     1253.70     24.72 o 
   3   7  17      669.36      685.97     19.00 o 
   4   7  17     1706.00     1638.12     32.79 o 
   5   7  17      845.61      791.66     38.44 o 
   6   7  17      451.56      369.24     35.98 o 
   7   7  17     1324.15     1257.72     38.15 o 
   8   7  17       70.50       92.02     22.52 o 
   9   7  17       45.92       32.23     14.42 o 
  10   7  17       86.10       60.70     18.16 o 
  11   7  17      184.28      174.55     24.44 o 
  12   7  17       87.00      104.91     24.76 o 
  13   7  17      155.16      183.12     29.91 o 
   1   8  17      396.26      351.00     12.73 o 
   2   8  17      125.23      106.25     10.65 o 
   3   8  17      328.85      293.51     18.39 o 
   4   8  17       55.49       63.78     11.83 o 
   5   8  17     3911.97     3812.78     62.57 o 
   6   8  17      569.72      478.79     26.29 o 
   7   8  17      105.19      121.76     24.30 o 
   8   8  17      469.42      465.20     28.40 o 
   9   8  17       44.69       31.75     14.80 o 
  10   8  17      110.41       94.23     19.87 o 
  11   8  17      116.50       93.62     20.47 o 
  12   8  17      137.92      114.81     25.90 o 
   0   9  17      674.48      648.84     27.37 o 
   1   9  17       86.70      102.94      9.51 o 
   2   9  17      184.30      174.79     12.57 o 
   3   9  17      286.32      332.33     20.45 o 
   4   9  17       82.38       89.55     11.21 o 
   5   9  17      199.10      187.29     15.55 o 
   6   9  17       79.05       94.29     15.06 o 
   7   9  17      178.68      173.95     18.93 o 
   8   9  17      141.06      163.69     21.46 o 
   9   9  17      132.24      115.03     20.34 o 
  10   9  17      166.11      197.38     24.79 o 
  11   9  17       50.58       62.79     19.04 o 
  12   9  17        6.27      -10.23     15.12 o 
   1  10  17     1195.79     1175.52     24.43 o 
   2  10  17      150.00      114.26     11.08 o 
   3  10  17      853.78      796.42     27.09 o 
   4  10  17     1054.33      993.81     28.83 o 
   5  10  17        0.68       13.05      8.78 o 
   6  10  17      130.50      159.87     19.92 o 
   7  10  17       10.46       14.51     11.68 o 
   8  10  17      320.41      381.90     45.83 o 
   9  10  17        9.01       11.45     15.01 o 
  10  10  17       82.29       92.98     19.91 o 
  11  10  17      182.72      218.58     27.03 o 
  12  10  17      104.32      127.31     24.22 o 
   0  11  17     6047.28     5783.10    111.00 o 
   1  11  17      437.39      374.76     17.33 o 
   2  11  17     1151.10     1029.36     26.01 o 
   3  11  17      188.49      171.80     13.28 o 
   4  11  17       28.89       20.07      9.13 o 
   5  11  17       43.83       39.55     10.26 o 
   6  11  17       31.60       31.88     11.69 o 
   7  11  17      364.53      359.54     25.49 o 
   8  11  17       46.29       75.96     18.09 o 
   9  11  17        8.75        5.64     13.50 o 
  10  11  17       76.66       69.54     18.86 o 
  11  11  17       69.05       72.73     19.69 o 
  12  11  17       18.18       65.18     19.98 o 
   1  12  17      116.01      129.32     11.80 o 
   2  12  17       80.46       67.37     10.54 o 
   3  12  17      202.05      162.25     15.21 o 
   4  12  17     1370.50     1313.90     36.44 o 
   5  12  17      176.09      176.49     18.36 o 
   6  12  17      352.36      372.12     25.99 o 
   7  12  17      732.35      729.54     37.29 o 
   8  12  17        5.99       -9.30     13.01 o 
   9  12  17        1.88       13.53     14.99 o 
  10  12  17      604.54      611.09     40.89 o 
  11  12  17      154.83      156.37     24.17 o 
   0  13  17       11.28        7.72     11.74 o 
   1  13  17       84.00       89.74     12.28 o 
   2  13  17      672.38      590.93     21.50 o 
   3  13  17      232.96      227.77     18.30 o 
   4  13  17      114.89      141.91     14.86 o 
   5  13  17      391.72      491.31     29.69 o 
   6  13  17      126.87      117.75     17.09 o 
   7  13  17      102.31       93.45     18.80 o 
   8  13  17       52.27       50.34     15.61 o 
   9  13  17        4.03       40.90     17.40 o 
  10  13  17      117.07      148.65     24.20 o 
  11  13  17       24.92       39.46     18.84 o 
   1  14  17       22.16       31.22     10.08 o 
   2  14  17       45.35       41.19     11.84 o 
   3  14  17       56.03       84.52     11.24 o 
   4  14  17      423.06      447.66     24.07 o 
   5  14  17       11.88       19.97     11.75 o 
   6  14  17      218.38      271.05     28.37 o 
   7  14  17      131.01      123.45     28.17 o 
   8  14  17       81.05      101.07     18.85 o 
   9  14  17      290.74      314.15     27.45 o 
  10  14  17       13.15       27.24     25.79 o 
  11  14  17      121.22      137.91     34.01 o 
   0  15  17      258.21      241.08     28.48 o 
   1  15  17       59.98       38.34     13.26 o 
   2  15  17       30.53       26.33     10.63 o 
   3  15  17      104.19      114.72     12.85 o 
   4  15  17      489.44      469.94     25.02 o 
   5  15  17      109.39      108.57     16.95 o 
   6  15  17      150.67      126.19     22.93 o 
   7  15  17       40.56       48.52     15.01 o 
   8  15  17        7.37        9.23     13.95 o 
   9  15  17       42.37       36.89     16.86 o 
  10  15  17        7.11       17.18     15.16 o 
   1  16  17       13.08       26.15      9.49 o 
   2  16  17       39.93       32.46     10.98 o 
   3  16  17      175.31      188.42     17.78 o 
   4  16  17       64.41       51.66     13.98 o 
   5  16  17       71.08       45.01     14.47 o 
   6  16  17      315.47      265.28     23.39 o 
   7  16  17      299.50      312.34     26.24 o 
   8  16  17       60.16       66.21     18.55 o 
   9  16  17      117.96      146.27     21.68 o 
  10  16  17        7.60        4.81     17.02 o 
   0  17  17      281.74      302.68     56.79 o 
   1  17  17      288.10      318.21     21.18 o 
   2  17  17      395.01      383.95     41.77 o 
   3  17  17      151.23      144.84     20.85 o 
   4  17  17       14.64        5.86      8.81 o 
   5  17  17      154.14      120.17     18.18 o 
   6  17  17      254.68      313.47     25.74 o 
   7  17  17       16.26       47.85     16.32 o 
   8  17  17       80.24       78.88     18.43 o 
   9  17  17      235.20      240.95     25.43 o 
   1  18  17       55.74       64.94     14.81 o 
   2  18  17       93.08      105.01     19.69 o 
   3  18  17      249.18      295.36     28.06 o 
   4  18  17       11.70       -8.39     11.06 o 
   5  18  17       31.22       25.87     14.29 o 
   6  18  17       11.44        9.10     13.75 o 
   7  18  17      369.41      436.47     31.09 o 
   8  18  17      412.60      471.61     33.21 o 
   9  18  17       75.73       91.60     20.82 o 
   0  19  17       38.46       40.06     30.33 o 
   1  19  17       82.72       86.39     17.33 o 
   2  19  17      655.84      635.75     39.55 o 
   3  19  17       15.49       38.35     16.90 o 
   4  19  17      106.66      110.54     17.11 o 
   5  19  17       89.19      106.47     46.82 o 
   6  19  17       15.68       15.45     25.76 o 
   7  19  17       36.93       25.93     24.18 o 
   8  19  17      205.29      245.34     25.87 o 
   1  20  17      192.46      178.60     20.04 o 
   2  20  17      275.47      263.07     30.05 o 
   3  20  17       26.14       16.90     17.51 o 
   4  20  17      221.90      280.01     23.65 o 
   5  20  17       57.71       62.79     25.06 o 
   6  20  17       22.78      -19.49     19.49 o 
   7  20  17      471.99      504.40     39.44 o 
   0  21  17       97.43       98.92     31.29 o 
   1  21  17       62.46       59.48     16.12 o 
   2  21  17      120.41       99.99     21.54 o 
   3  21  17       20.34       29.66     13.67 o 
   4  21  17      173.50      134.01     18.71 o 
   5  21  17      202.37      190.76     33.00 o 
   6  21  17        7.09       -7.11     19.54 o 
   1  22  17      192.17      242.23     24.19 o 
   2  22  17       33.59       64.32     20.05 o 
   3  22  17      102.64       79.63     17.65 o 
   4  22  17       93.44       73.76     16.38 o 
   5  22  17       30.78       -5.55     24.84 o 
   0  23  17       41.73       43.28     23.85 o 
   1  23  17      103.35       81.78     17.55 o 
   2  23  17       29.19      -14.34     16.58 o 
   3  23  17       11.24        7.88     13.59 o 
   4  23  17       94.67       88.35     17.83 o 
   1  24  17       70.06       77.23     18.58 o 
   2  24  17       18.75        8.86     16.63 o 
   0   0  18       82.64       82.00     14.98 o 
   2   0  18      427.48      334.72     19.27 o 
   4   0  18     4255.61     4025.22     77.88 o 
   6   0  18      133.54      138.32     17.05 o 
   8   0  18      302.57      291.92     33.08 o 
  10   0  18       52.76       41.76     24.48 o 
  12   0  18       54.82       70.26     32.29 o 
   1   1  18       84.21       78.82      7.22 o 
   2   1  18      721.50      775.47     16.53 o 
   3   1  18     2951.60     2852.99     38.29 o 
   4   1  18      133.02      123.47      9.59 o 
   5   1  18      207.61      217.26     13.71 o 
   6   1  18      708.49      666.38     23.77 o 
   7   1  18      151.96      157.77     17.17 o 
   8   1  18       23.16       17.18     11.15 o 
   9   1  18      235.77      234.13     21.92 o 
  10   1  18       89.22       66.06     20.14 o 
  11   1  18      554.88      643.61     82.70 o 
  12   1  18       40.79       27.24     18.14 o 
  13   1  18      654.03      701.14     55.05 o 
   0   2  18      881.92      735.69     23.18 o 
   1   2  18      204.00      208.06     10.07 o 
   2   2  18      198.47      216.47     10.20 o 
   3   2  18      279.84      296.95     17.33 o 
   4   2  18       35.82       17.16      6.92 o 
   5   2  18       44.22       48.40     10.33 o 
   6   2  18      209.34      221.89     16.58 o 
   7   2  18       51.25       53.55     11.05 o 
   8   2  18      137.39      141.67     17.52 o 
   9   2  18      135.08      141.01     20.19 o 
  10   2  18       28.69       34.43     16.45 o 
  11   2  18      165.84      196.44     33.62 o 
  12   2  18       73.11       86.67     23.83 o 
  13   2  18      260.62      339.52     39.38 o 
   1   3  18       60.34       58.81      6.76 o 
   2   3  18      373.88      340.91     12.15 o 
   3   3  18      335.74      318.84     13.36 o 
   4   3  18      276.25      238.40     12.35 o 
   5   3  18     1650.47     1622.33     41.59 o 
   6   3  18      184.89      175.88     14.86 o 
   7   3  18      249.06      241.03     20.59 o 
   8   3  18      100.88       85.88     13.26 o 
   9   3  18      129.71      106.37     19.17 o 
  10   3  18      176.82      139.57     36.91 o 
  11   3  18      149.26      150.85     27.20 o 
  12   3  18      111.34      124.02     40.75 o 
  13   3  18      200.59      218.37     38.16 o 
   0   4  18     3373.91     3144.61     53.92 o 
   1   4  18      205.81      203.05      9.98 o 
   2   4  18      444.67      410.02     14.69 o 
   3   4  18       22.12       14.52      6.15 o 
   4   4  18      141.29      129.19     11.22 o 
   5   4  18       10.69        5.47      8.31 o 
   6   4  18      139.19      140.82     14.15 o 
   7   4  18      307.81      296.84     22.76 o 
   8   4  18      159.33      166.31     16.38 o 
   9   4  18      118.70      127.05     22.83 o 
  10   4  18       13.54        7.19     14.99 o 
  11   4  18       28.37       23.25     16.89 o 
  12   4  18      185.89      239.26     33.77 o 
  13   4  18      532.06      692.75     55.56 o 
   1   5  18      193.63      179.57     10.20 o 
   2   5  18      345.87      319.49     13.54 o 
   3   5  18      300.26      346.54     15.13 o 
   4   5  18      130.53      117.21     11.15 o 
   5   5  18     1487.58     1356.68     29.89 o 
   6   5  18     2107.57     2083.95     53.91 o 
   7   5  18      329.13      299.73     20.02 o 
   8   5  18       50.72       61.51     13.35 o 
   9   5  18      121.22      156.49     25.85 o 
  10   5  18      202.87      236.69     31.24 o 
  11   5  18       51.55       12.20     17.52 o 
  12   5  18        8.56       11.88     18.66 o 
  13   5  18      134.58      174.19     30.62 o 
   0   6  18       19.23        9.85      7.68 o 
   1   6  18       87.70       71.27      7.87 o 
   2   6  18        4.40       13.12      6.18 o 
   3   6  18        8.06       11.27      6.32 o 
   4   6  18       73.10       79.90     10.02 o 
   5   6  18      192.43      170.59     13.19 o 
   6   6  18      489.25      445.16     30.65 o 
   7   6  18        2.56       -2.67      8.92 o 
   8   6  18       35.29       14.83      9.98 o 
   9   6  18       33.33       18.89     19.57 o 
  10   6  18      416.50      378.11     55.10 o 
  11   6  18       47.42       35.50     19.80 o 
  12   6  18      217.88      251.10     42.91 o 
   1   7  18      178.10      167.51     10.38 o 
   2   7  18      183.98      192.21     11.70 o 
   3   7  18       25.03       10.60      6.63 o 
   4   7  18     2162.17     2142.51     38.91 o 
   5   7  18      701.07      722.12     22.56 o 
   6   7  18      122.97       88.40     13.14 o 
   7   7  18      430.16      355.28     22.10 o 
   8   7  18       49.38       40.93     11.47 o 
   9   7  18      259.17      250.40     25.71 o 
  10   7  18        0.10      -11.84     11.84 o 
  11   7  18        3.45        7.11     15.27 o 
  12   7  18       15.25       20.71     18.52 o 
   0   8  18      114.15      140.15     24.60 o 
   1   8  18      497.68      501.25     17.89 o 
   2   8  18      219.66      216.79     14.01 o 
   3   8  18      501.51      472.14     17.03 o 
   4   8  18      239.48      237.74     17.46 o 
   5   8  18      877.51      780.35     26.01 o 
   6   8  18      226.32      216.72     24.34 o 
   7   8  18       48.42       54.89     15.77 o 
   8   8  18       45.28       49.83     15.38 o 
   9   8  18       24.32       28.78     14.51 o 
  10   8  18       30.72       25.21     15.80 o 
  11   8  18       80.77      122.33     22.33 o 
  12   8  18       24.64       13.34     18.97 o 
   1   9  18     1515.07     1336.41     36.23 o 
   2   9  18       47.82       33.85      8.53 o 
   3   9  18      478.11      508.69     17.84 o 
   4   9  18       18.42       34.79     11.68 o 
   5   9  18        4.12       12.56      8.00 o 
   6   9  18      257.88      241.88     20.70 o 
   7   9  18       25.40       11.66     11.35 o 
   8   9  18       16.41       10.12     12.87 o 
   9   9  18      383.95      419.98     32.53 o 
  10   9  18      100.42      111.21     21.00 o 
  11   9  18      341.24      385.71     47.81 o 
  12   9  18       59.34       68.41     29.43 o 
   0  10  18     1919.95     1797.55     81.80 o 
   1  10  18      210.90      211.18     15.15 o 
   2  10  18      956.20      882.19     22.05 o 
   3  10  18      307.29      293.02     16.54 o 
   4  10  18      263.72      262.04     17.85 o 
   5  10  18      217.58      218.35     16.92 o 
   6  10  18      232.33      197.68     19.97 o 
   7  10  18       57.89       76.24     15.29 o 
   8  10  18      230.70      276.12     26.93 o 
   9  10  18       14.69        8.97     20.12 o 
  10  10  18       65.12       43.96     22.15 o 
  11  10  18       16.69       37.81     17.23 o 
  12  10  18        5.33        9.12     15.18 o 
   1  11  18     1737.06     1542.57     32.26 o 
   2  11  18      146.30      126.55     11.97 o 
   3  11  18      233.61      195.42     17.19 o 
   4  11  18      361.13      360.24     20.86 o 
   5  11  18       51.50       36.97     10.01 o 
   6  11  18      126.73      134.46     17.34 o 
   7  11  18      397.11      377.30     30.08 o 
   8  11  18       51.85       41.16     16.13 o 
   9  11  18      140.71      166.82     23.46 o 
  10  11  18      485.06      572.35     39.41 o 
  11  11  18        0.45       16.34     17.53 o 
   0  12  18      289.84      277.14     23.91 o 
   1  12  18      407.96      504.27     30.17 o 
   2  12  18      129.04      130.38     12.74 o 
   3  12  18       23.82       29.50      7.17 o 
   4  12  18       76.47       78.68     12.51 o 
   5  12  18       13.14        4.15     10.29 o 
   6  12  18       70.76       76.35     15.16 o 
   7  12  18      297.53      392.00     48.14 o 
   8  12  18       49.10       28.18     18.50 o 
   9  12  18       66.87       29.54     17.39 o 
  10  12  18      567.61      599.37     69.98 o 
  11  12  18       12.00       26.66     17.99 o 
   1  13  18      444.62      428.03     23.14 o 
   2  13  18       44.99       47.83      9.54 o 
   3  13  18       91.82       53.93     13.74 o 
   4  13  18      115.81      129.15     14.63 o 
   5  13  18      111.69      151.50     17.74 o 
   6  13  18      258.05      245.68     25.43 o 
   7  13  18       17.37       49.11     16.43 o 
   8  13  18      493.17      517.31     36.58 o 
   9  13  18      241.48      253.16     28.67 o 
  10  13  18       18.18       25.44     17.61 o 
  11  13  18       26.90        5.22     15.49 o 
   0  14  18        6.84       15.78     11.20 o 
   1  14  18       26.42       42.88     10.84 o 
   2  14  18      111.39      140.33     17.14 o 
   3  14  18      237.01      234.58     16.63 o 
   4  14  18       25.09       33.35     10.50 o 
   5  14  18        6.04        7.24     12.97 o 
   6  14  18      219.49      238.71     25.63 o 
   7  14  18      102.81      132.54     26.49 o 
   8  14  18       60.09       56.10     18.31 o 
   9  14  18      113.13      104.33     21.30 o 
  10  14  18        7.93       23.72     17.98 o 
   1  15  18      115.57      111.69     14.39 o 
   2  15  18       46.16       58.54     12.24 o 
   3  15  18       17.99       39.62     11.14 o 
   4  15  18        3.06        6.25     14.62 o 
   5  15  18       18.14       18.36     13.90 o 
   6  15  18      183.83      202.41     24.14 o 
   7  15  18      205.58      216.87     26.31 o 
   8  15  18      241.21      273.16     36.36 o 
   9  15  18      264.93      281.14     30.04 o 
  10  15  18       62.17       66.81     20.81 o 
   0  16  18      124.47      115.14     25.38 o 
   1  16  18       29.75       45.70     11.32 o 
   2  16  18      518.79      506.73     29.33 o 
   3  16  18      267.11      268.05     22.57 o 
   4  16  18       57.93       20.07     10.50 o 
   5  16  18       52.62       66.08     17.75 o 
   6  16  18      136.38      135.25     21.77 o 
   7  16  18       47.06       44.63     18.23 o 
   8  16  18      408.73      421.51     35.09 o 
   9  16  18      377.40      392.22     57.83 o 
   1  17  18      104.27       92.86     18.84 o 
   2  17  18       29.05       17.64     15.51 o 
   3  17  18      232.13      206.87     25.16 o 
   4  17  18      414.26      380.25     25.06 o 
   5  17  18        0.84       21.97     15.49 o 
   6  17  18      256.91      287.74     27.56 o 
   7  17  18       75.77       62.56     17.75 o 
   8  17  18      376.83      426.88     31.65 o 
   9  17  18       98.31      110.80     28.67 o 
   0  18  18       59.91       44.47     20.00 o 
   1  18  18      162.55      170.23     19.24 o 
   2  18  18      564.71      564.31     40.89 o 
   3  18  18      109.81       85.95     19.59 o 
   4  18  18      162.44      195.86     22.31 o 
   5  18  18       65.19       67.68     27.58 o 
   6  18  18      122.66      115.16     19.98 o 
   7  18  18      280.58      323.73     27.94 o 
   8  18  18      269.67      297.80     37.31 o 
   1  19  18      135.85      146.82     19.28 o 
   2  19  18      263.28      201.03     39.73 o 
   3  19  18      104.50       74.54     20.00 o 
   4  19  18      109.23       95.43     16.67 o 
   5  19  18      159.51      195.89     48.54 o 
   6  19  18       90.72       95.11     19.67 o 
   7  19  18      130.54       88.72     19.96 o 
   8  19  18       60.03       64.95     19.15 o 
   0  20  18     1118.01     1417.17    100.09 o 
   1  20  18      503.52      547.31     31.86 o 
   2  20  18      231.81      263.15     39.41 o 
   3  20  18      108.37      119.36     36.79 o 
   4  20  18       32.88       14.47     13.84 o 
   5  20  18      168.83      164.49     31.73 o 
   6  20  18      277.43      261.81     37.91 o 
   7  20  18      291.06      324.58     28.64 o 
   1  21  18       73.60       57.78     16.42 o 
   2  21  18       33.28       28.15     19.10 o 
   3  21  18       60.29       57.64     16.14 o 
   4  21  18        1.49       22.12     13.35 o 
   5  21  18       19.11       20.73     46.83 o 
   6  21  18      136.58      116.17     30.06 o 
   0  22  18       50.88       33.81     38.41 o 
   1  22  18       44.59       48.39     16.73 o 
   2  22  18       86.01       38.02     26.51 o 
   3  22  18      147.02      152.54     19.78 o 
   4  22  18       18.43       10.80     13.75 o 
   5  22  18        7.16      -19.39     19.39 o 
   1  23  18       99.70      107.91     19.49 o 
   2  23  18       89.54       55.75     20.80 o 
   3  23  18        9.41       19.12     13.90 o 
   2   0  19     1817.64     1704.41     42.91 o 
   4   0  19     5323.56     5138.74    148.65 o 
   6   0  19     1194.95     1247.25     54.01 o 
   8   0  19      119.78      106.56     22.93 o 
  10   0  19       12.72        3.94     21.01 o 
  12   0  19       90.59       90.56     35.05 o 
   0   1  19     1036.26      997.86     27.47 o 
   1   1  19       63.28       46.34      6.70 o 
   2   1  19     1384.64     1295.18     22.23 o 
   3   1  19     4184.21     3942.66     53.91 o 
   4   1  19     1852.65     1742.10     32.99 o 
   5   1  19      152.98      166.84     13.01 o 
   6   1  19      120.21       89.79     12.20 o 
   7   1  19      659.93      644.12     29.70 o 
   8   1  19       21.49       -0.25     15.31 o 
   9   1  19       22.88       38.77     16.59 o 
  10   1  19      104.14      106.95     23.23 o 
  11   1  19       48.38       44.07     19.98 o 
  12   1  19       75.29       95.06     24.85 o 
  13   1  19      152.45      184.21     30.21 o 
   1   2  19       12.39        5.57      5.31 o 
   2   2  19      168.12      134.92      8.93 o 
   3   2  19     1868.98     1744.84     29.30 o 
   4   2  19      803.27      710.98     20.19 o 
   5   2  19      395.32      367.89     20.09 o 
   6   2  19      478.51      492.64     23.40 o 
   7   2  19      163.31      143.67     16.34 o 
   8   2  19      502.72      536.23     31.03 o 
   9   2  19      247.48      257.47     31.16 o 
  10   2  19       15.64       25.08     16.77 o 
  11   2  19      159.77      149.56     27.58 o 
  12   2  19        5.96       -8.37     16.44 o 
   0   3  19      486.36      450.24     24.48 o 
   1   3  19      391.24      433.63     13.54 o 
   2   3  19       57.30       77.07     10.45 o 
   3   3  19      985.34      955.47     21.22 o 
   4   3  19      782.10      745.26     21.04 o 
   5   3  19      230.32      217.23     18.89 o 
   6   3  19      140.04      144.67     14.39 o 
   7   3  19      212.17      209.97     25.20 o 
   8   3  19      391.75      401.59     27.09 o 
   9   3  19      167.46      205.82     28.70 o 
  10   3  19       43.22       40.01     18.55 o 
  11   3  19        2.64       -0.82     15.57 o 
  12   3  19      408.93      379.14     41.34 o 
   1   4  19      327.60      350.40     14.38 o 
   2   4  19      123.91      119.54      9.70 o 
   3   4  19      697.30      616.97     17.35 o 
   4   4  19      111.10      127.11     11.26 o 
   5   4  19     1031.13     1033.06     29.24 o 
   6   4  19      286.19      282.53     18.88 o 
   7   4  19       18.75       15.91     11.54 o 
   8   4  19       66.87       46.73     11.78 o 
   9   4  19      127.82      131.49     24.39 o 
  10   4  19      179.02      215.18     30.99 o 
  11   4  19       78.94       83.44     23.19 o 
  12   4  19       12.17       33.91     19.87 o 
   0   5  19       35.23       23.12      8.44 o 
   1   5  19       79.17       62.00      7.31 o 
   2   5  19      298.24      295.20     13.58 o 
   3   5  19      150.15      146.94     11.79 o 
   4   5  19      410.89      389.38     20.12 o 
   5   5  19      100.66      104.43     11.00 o 
   6   5  19      425.16      370.00     22.63 o 
   7   5  19        3.27       15.51      9.85 o 
   8   5  19      239.09      278.69     31.44 o 
   9   5  19      246.41      230.60     30.78 o 
  10   5  19       68.13       84.52     22.77 o 
  11   5  19      128.06      104.39     24.06 o 
  12   5  19      220.09      222.00     33.23 o 
   1   6  19      642.69      616.90     18.73 o 
   2   6  19      491.81      474.47     20.47 o 
   3   6  19      249.81      260.16     13.85 o 
   4   6  19     1489.77     1548.89     36.15 o 
   5   6  19      264.89      276.50     16.39 o 
   6   6  19     1145.25     1134.53     32.68 o 
   7   6  19       11.38        9.60      9.68 o 
   8   6  19       26.83       21.27     11.74 o 
   9   6  19      214.26      213.20     24.48 o 
  10   6  19       48.68       27.27     18.00 o 
  11   6  19       29.17       47.24     19.96 o 
  12   6  19        7.08       16.00     18.89 o 
   0   7  19      429.01      427.04     23.59 o 
   1   7  19       48.64       62.58      8.99 o 
   2   7  19       61.02       65.07     10.89 o 
   3   7  19      610.79      666.82     19.47 o 
   4   7  19       64.44       61.94      9.84 o 
   5   7  19      986.75      994.88     26.74 o 
   6   7  19       42.35       35.27     11.34 o 
   7   7  19      152.85      133.11     15.48 o 
   8   7  19       66.48       44.02     13.38 o 
   9   7  19       15.80       27.06     24.18 o 
  10   7  19       73.74       71.14     19.11 o 
  11   7  19       65.58      106.75     26.47 o 
  12   7  19        9.47       39.62     19.23 o 
   1   8  19        7.79        6.61      7.44 o 
   2   8  19       55.88       32.18      6.81 o 
   3   8  19      525.73      518.01     17.77 o 
   4   8  19      642.22      675.81     21.96 o 
   5   8  19     2461.05     2278.78     42.24 o 
   6   8  19      466.06      478.36     25.08 o 
   7   8  19       68.18       41.60     11.60 o 
   8   8  19        3.67       10.18     11.50 o 
   9   8  19       25.95       39.26     19.50 o 
  10   8  19      386.09      433.12     39.41 o 
  11   8  19      208.23      293.23     36.92 o 
  12   8  19        3.07       -0.54     19.12 o 
   0   9  19      196.13      230.70     28.87 o 
   1   9  19      588.52      595.14     21.67 o 
   2   9  19      344.62      320.32     15.39 o 
   3   9  19       10.77       10.46      6.93 o 
   4   9  19      195.64      173.88     13.76 o 
   5   9  19      423.38      373.85     19.38 o 
   6   9  19      633.51      610.25     29.60 o 
   7   9  19      147.51      132.90     20.04 o 
   8   9  19       90.88       81.45     17.74 o 
   9   9  19       50.70       51.63     16.72 o 
  10   9  19       42.98       58.46     17.93 o 
  11   9  19      143.94      140.95     23.96 o 
  12   9  19      217.79      207.47     34.01 o 
   1  10  19      287.16      282.28     22.92 o 
   2  10  19      287.74      212.22     14.50 o 
   3  10  19      200.29      191.07     13.03 o 
   4  10  19      196.57      198.52     16.28 o 
   5  10  19       68.30       44.32     10.21 o 
   6  10  19      294.13      326.60     24.26 o 
   7  10  19       20.99       16.76     14.32 o 
   8  10  19      284.91      272.87     26.94 o 
   9  10  19      472.62      547.52     37.86 o 
  10  10  19      117.32       86.46     20.05 o 
  11  10  19       41.64       20.83     17.65 o 
   0  11  19       33.14        0.87     23.25 o 
   1  11  19     1557.50     1264.16     33.87 o 
   2  11  19       78.59       71.86     10.44 o 
   3  11  19       79.76       55.19     10.20 o 
   4  11  19       37.59       47.90     10.50 o 
   5  11  19      132.46      107.70     13.48 o 
   6  11  19       70.82       58.85     16.26 o 
   7  11  19       99.04       68.24     17.32 o 
   8  11  19      283.58      334.83     30.10 o 
   9  11  19      161.70      154.68     23.70 o 
  10  11  19      129.66      151.72     24.55 o 
  11  11  19      134.22      180.20     25.43 o 
   1  12  19      111.41      116.17     13.73 o 
   2  12  19      228.92      261.84     19.72 o 
   3  12  19       93.83       89.43     10.68 o 
   4  12  19       35.22       26.42     10.29 o 
   5  12  19      129.54      135.31     14.92 o 
   6  12  19       92.94      104.09     18.64 o 
   7  12  19       38.15       32.86     25.50 o 
   8  12  19      102.70      123.63     21.76 o 
   9  12  19       74.15       80.44     20.69 o 
  10  12  19      150.21      161.67     25.10 o 
  11  12  19      129.28      134.97     24.35 o 
   0  13  19       92.68       73.61     19.87 o 
   1  13  19      194.31      217.85     17.50 o 
   2  13  19      113.22      119.57     14.45 o 
   3  13  19      103.37       98.67     12.06 o 
   4  13  19       17.22       21.45      9.75 o 
   5  13  19       75.93       97.54     19.02 o 
   6  13  19      182.73      189.33     23.03 o 
   7  13  19       82.68       63.91     24.15 o 
   8  13  19      208.81      177.36     24.52 o 
   9  13  19       52.26       59.64     18.78 o 
  10  13  19      439.92      542.78     40.48 o 
   1  14  19       63.25       70.64     12.89 o 
   2  14  19      231.79      298.45     20.88 o 
   3  14  19        2.55        2.27      8.12 o 
   4  14  19      346.02      332.60     23.71 o 
   5  14  19        9.07       15.31     13.85 o 
   6  14  19       65.45       78.99     18.28 o 
   7  14  19     1059.17     1039.26     44.47 o 
   8  14  19       83.20       69.12     32.33 o 
   9  14  19        4.44       33.03     17.99 o 
  10  14  19       40.35       21.29     18.70 o 
   0  15  19      199.16      178.57     26.81 o 
   1  15  19        2.77       18.40     10.12 o 
   2  15  19      627.16      629.47     27.73 o 
   3  15  19       23.67       31.38     12.63 o 
   4  15  19       45.13       21.07      8.96 o 
   5  15  19       86.69       85.39     18.15 o 
   6  15  19       25.35       15.26     25.74 o 
   7  15  19      365.01      437.02     34.50 o 
   8  15  19      142.43      163.52     25.56 o 
   9  15  19       72.21       47.89     20.79 o 
   1  16  19       27.06       27.13     20.56 o 
   2  16  19      206.08      163.71     22.39 o 
   3  16  19      171.15      150.71     32.04 o 
   4  16  19      573.91      576.03     46.63 o 
   5  16  19      484.35      578.39     36.96 o 
   6  16  19       88.34       91.78     20.68 o 
   7  16  19      545.92      619.63     49.50 o 
   8  16  19        1.54       15.70     16.82 o 
   9  16  19      181.34      204.37     28.14 o 
   0  17  19      111.91       68.41     42.60 o 
   1  17  19      135.38      141.27     21.67 o 
   2  17  19       51.50       59.62     18.08 o 
   3  17  19       22.85       32.73     17.12 o 
   4  17  19      100.77      109.52     16.39 o 
   5  17  19        1.34      -13.45     13.45 o 
   6  17  19      160.65      139.60     23.35 o 
   7  17  19       62.11       66.50     21.77 o 
   8  17  19      147.95      161.58     25.15 o 
   1  18  19       33.92       43.87     17.68 o 
   2  18  19      398.26      417.75     33.20 o 
   3  18  19       26.86       39.77     17.58 o 
   4  18  19       59.19       40.80     13.78 o 
   5  18  19       41.98       25.17     22.15 o 
   6  18  19       46.46       28.98     17.47 o 
   7  18  19      238.27      304.43     31.10 o 
   8  18  19      169.07      219.24     28.54 o 
   0  19  19       55.55       45.01     21.76 o 
   1  19  19      160.05      177.47     24.84 o 
   2  19  19       73.73       81.07     20.23 o 
   3  19  19       68.82      104.38     21.12 o 
   4  19  19        2.90       12.72     18.56 o 
   5  19  19        7.33      -18.57     18.57 o 
   6  19  19        8.58       32.11     26.62 o 
   7  19  19       15.29       20.45     17.51 o 
   1  20  19      268.37      315.92     30.52 o 
   2  20  19      159.33      206.13     27.43 o 
   3  20  19       70.69       74.77     34.23 o 
   4  20  19       40.93        1.99     17.86 o 
   5  20  19      249.93      310.63     59.37 o 
   6  20  19      331.45      325.68     61.68 o 
   0  21  19      564.48      553.37     58.78 o 
   1  21  19       67.00       44.11     19.10 o 
   2  21  19      203.98      262.18     48.64 o 
   3  21  19        6.80      -11.82     11.82 o 
   4  21  19       53.54       61.61     15.25 o 
   5  21  19      332.23      388.20     44.54 o 
   1  22  19      170.18      166.06     38.02 o 
   2  22  19      201.88      182.64     26.77 o 
   3  22  19      134.51      138.78     18.68 o 
   4  22  19       28.97       33.22     19.35 o 
   0  23  19       91.20       67.01     27.10 o 
   1  23  19       62.67       35.09     28.80 o 
   2  23  19       58.24       40.50     27.62 o 
   0   0  20     1097.73     1101.71     42.21 o 
   2   0  20     5560.72     5334.98     94.92 o 
   4   0  20      703.95      710.66     30.74 o 
   6   0  20     2011.15     2041.03     71.82 o 
   8   0  20       75.45       68.47     22.63 o 
  10   0  20       37.11       82.66     30.55 o 
  12   0  20        6.44       31.92     26.54 o 
   1   1  20      835.09      734.69     17.29 o 
   2   1  20      289.36      255.56     11.70 o 
   3   1  20      763.49      726.88     23.64 o 
   4   1  20     2471.87     2350.35     40.04 o 
   5   1  20      208.46      174.04     16.71 o 
   6   1  20      171.43      172.16     15.39 o 
   7   1  20      172.50      135.46     17.49 o 
   8   1  20      143.57      155.21     18.74 o 
   9   1  20       42.98       22.93     15.81 o 
  10   1  20       52.93       55.60     24.16 o 
  11   1  20        7.92       -9.08     15.87 o 
  12   1  20       36.78       44.44     19.54 o 
   0   2  20      464.74      537.33     21.29 o 
   1   2  20      130.89      122.95      8.77 o 
   2   2  20      112.87      124.95      9.93 o 
   3   2  20     1419.57     1384.35     38.37 o 
   4   2  20       18.10       12.88      5.66 o 
   5   2  20      205.54      235.96     17.07 o 
   6   2  20      353.58      398.60     22.18 o 
   7   2  20       41.14       32.65     11.86 o 
   8   2  20       47.97       54.85     14.22 o 
   9   2  20        1.94       14.83     15.83 o 
  10   2  20       91.89       72.99     21.23 o 
  11   2  20        2.41       -7.57     25.63 o 
  12   2  20       11.95       20.46     21.76 o 
   1   3  20      208.84      213.00     16.75 o 
   2   3  20      249.05      252.62     13.33 o 
   3   3  20      339.95      307.24     13.81 o 
   4   3  20     1660.65     1673.57     33.07 o 
   5   3  20       87.69       64.13     13.51 o 
   6   3  20        0.67        5.67      8.87 o 
   7   3  20      256.84      281.90     20.02 o 
   8   3  20      673.87      654.57     35.79 o 
   9   3  20      126.60      124.05     36.65 o 
  10   3  20       16.67       22.57     18.26 o 
  11   3  20        5.51        4.49     17.47 o 
  12   3  20       75.59       88.35     22.65 o 
   0   4  20      789.81      780.60     24.92 o 
   1   4  20      158.93      158.64     10.72 o 
   2   4  20        2.30        2.31      5.94 o 
   3   4  20     1397.98     1337.89     37.72 o 
   4   4  20       28.97       37.65      8.57 o 
   5   4  20       71.46       59.98     11.49 o 
   6   4  20      404.87      410.94     22.93 o 
   7   4  20       40.69       21.14      9.58 o 
   8   4  20       40.96       19.69     12.07 o 
   9   4  20       55.54       28.40     18.20 o 
  10   4  20      119.45       99.50     49.21 o 
  11   4  20       41.75       34.27     19.17 o 
  12   4  20       43.30       42.32     23.69 o 
   1   5  20      371.66      358.94     21.84 o 
   2   5  20      528.40      467.22     16.18 o 
   3   5  20       41.88       50.46      8.91 o 
   4   5  20     1150.44     1168.76     27.98 o 
   5   5  20      287.87      255.85     18.09 o 
   6   5  20      224.81      171.58     16.02 o 
   7   5  20       70.38       51.39     12.15 o 
   8   5  20       97.41      105.34     18.74 o 
   9   5  20       92.89      120.54     24.56 o 
  10   5  20       94.50       92.83     36.73 o 
  11   5  20      113.85      130.35     31.03 o 
  12   5  20        3.80       92.16     26.90 o 
   0   6  20      157.47      181.53     17.73 o 
   1   6  20       79.56       84.37      9.63 o 
   2   6  20      774.54      797.03     22.19 o 
   3   6  20      511.41      478.36     18.62 o 
   4   6  20      133.41      131.68     12.09 o 
   5   6  20      137.29      167.90     14.21 o 
   6   6  20     1852.04     1742.20     41.46 o 
   7   6  20        0.63        0.87      9.75 o 
   8   6  20      195.70      200.69     20.56 o 
   9   6  20      167.17      194.27     30.09 o 
  10   6  20        6.85       17.60     18.14 o 
  11   6  20      121.34      132.56     27.78 o 
  12   6  20      189.04      267.37     57.60 o 
   1   7  20      454.29      446.43     20.14 o 
   2   7  20      214.88      202.70     13.60 o 
   3   7  20      309.04      333.01     16.69 o 
   4   7  20       45.13       47.02      9.30 o 
   5   7  20      335.45      332.85     18.31 o 
   6   7  20      378.11      373.88     27.98 o 
   7   7  20      143.15      166.99     17.02 o 
   8   7  20      105.01      101.35     16.22 o 
   9   7  20       22.31       35.48     15.79 o 
  10   7  20      532.99      543.62     47.20 o 
  11   7  20      133.09      131.15     29.56 o 
  12   7  20      133.32      157.13     29.56 o 
   0   8  20      242.68      235.35     19.96 o 
   1   8  20      940.58      780.32     33.21 o 
   2   8  20      636.35      605.79     30.43 o 
   3   8  20      202.36      213.07     13.64 o 
   4   8  20      157.23      164.19     13.61 o 
   5   8  20      555.06      604.77     22.10 o 
   6   8  20      243.36      241.11     18.72 o 
   7   8  20      128.29       99.21     19.31 o 
   8   8  20       36.59       26.23     14.65 o 
   9   8  20       39.61       80.53     19.50 o 
  10   8  20        1.72       -0.12     20.13 o 
  11   8  20      125.05      132.23     27.12 o 
   1   9  20      303.09      309.24     19.79 o 
   2   9  20       19.59        3.21      7.59 o 
   3   9  20        4.71       13.48      7.38 o 
   4   9  20      194.35      243.04     15.91 o 
   5   9  20      352.08      382.73     20.05 o 
   6   9  20      443.98      399.38     25.36 o 
   7   9  20       91.64       82.72     15.52 o 
   8   9  20       33.40       45.40     16.49 o 
   9   9  20      125.91      194.25     29.20 o 
  10   9  20       39.13       34.08     16.89 o 
  11   9  20       64.44       86.95     25.76 o 
   0  10  20      129.92      104.30     25.17 o 
   1  10  20      480.25      471.74     21.99 o 
   2  10  20      138.80      164.31     13.37 o 
   3  10  20      195.35      191.19     14.52 o 
   4  10  20      302.13      287.03     17.33 o 
   5  10  20       86.21       86.69     11.42 o 
   6  10  20       57.83       59.05     13.48 o 
   7  10  20       97.58      112.03     29.70 o 
   8  10  20       20.61        4.28     13.90 o 
   9  10  20       19.54       26.91     16.34 o 
  10  10  20      129.52      195.81     26.41 o 
  11  10  20       60.96       78.03     23.03 o 
   1  11  20       21.64       22.79     11.04 o 
   2  11  20       40.09       23.72      8.57 o 
   3  11  20       89.48      112.56     13.88 o 
   4  11  20       49.64       37.35      9.81 o 
   5  11  20       21.28       11.64      9.33 o 
   6  11  20       10.28        0.78     12.93 o 
   7  11  20      173.97      179.93     22.98 o 
   8  11  20      701.26      798.92     39.04 o 
   9  11  20      630.81      702.46     43.77 o 
  10  11  20       41.66       44.70     18.76 o 
  11  11  20       12.28       -3.82     16.08 o 
   0  12  20      761.29      746.35     44.01 o 
   1  12  20      148.21      120.94     14.63 o 
   2  12  20      217.72      248.88     27.74 o 
   3  12  20      143.89      166.93     14.03 o 
   4  12  20      148.96      162.16     16.27 o 
   5  12  20        7.66       15.08     10.03 o 
   6  12  20       57.39       24.35     14.75 o 
   7  12  20       28.69       47.08     16.79 o 
   8  12  20      161.14      174.39     23.91 o 
   9  12  20        8.53        6.77     15.70 o 
  10  12  20       31.75       55.16     19.35 o 
   1  13  20      228.88      252.03     19.27 o 
   2  13  20      112.27      111.38     14.55 o 
   3  13  20       21.30       34.29      9.50 o 
   4  13  20      203.92      182.68     18.72 o 
   5  13  20       62.08       56.64     14.97 o 
   6  13  20      181.67      192.02     23.41 o 
   7  13  20      160.96      157.44     22.80 o 
   8  13  20      133.76      119.78     22.34 o 
   9  13  20      344.08      365.90     33.44 o 
  10  13  20       96.76       98.11     28.67 o 
   0  14  20      157.99      152.93     25.79 o 
   1  14  20      130.08      152.42     16.14 o 
   2  14  20       40.62       37.22     11.50 o 
   3  14  20       90.15      104.65     16.28 o 
   4  14  20      139.64      129.92     22.23 o 
   5  14  20       17.91       24.82     20.23 o 
   6  14  20       90.44      146.46     28.68 o 
   7  14  20      350.28      358.33     31.62 o 
   8  14  20       95.37      121.86     23.00 o 
   9  14  20       27.52        7.38     16.83 o 
   1  15  20       84.57       68.91     22.00 o 
   2  15  20      165.59      178.90     39.90 o 
   3  15  20       12.33       13.41     15.17 o 
   4  15  20      665.21      711.45     45.83 o 
   5  15  20      138.95      126.21     20.51 o 
   6  15  20      278.04      236.46     26.53 o 
   7  15  20      106.66      104.77     21.98 o 
   8  15  20      178.15      207.10     27.11 o 
   9  15  20      448.80      500.17     39.92 o 
   0  16  20       29.68       33.00     30.67 o 
   1  16  20      351.36      360.15     31.04 o 
   2  16  20      110.77      100.73     19.85 o 
   3  16  20      111.49       97.30     20.38 o 
   4  16  20       11.07       17.30     21.30 o 
   5  16  20       15.39       26.48     15.83 o 
   6  16  20      245.13      292.87     29.66 o 
   7  16  20      117.47      151.57     24.66 o 
   8  16  20       18.26       20.22     17.22 o 
   9  16  20       17.85       -3.46     17.71 o 
   1  17  20       23.71       47.88     23.24 o 
   2  17  20       50.97       36.66     23.36 o 
   3  17  20       19.97       27.37     24.23 o 
   4  17  20       23.44       40.75     18.28 o 
   5  17  20        5.39       37.27     22.82 o 
   6  17  20       24.96       48.47     18.06 o 
   7  17  20      124.52      100.34     23.07 o 
   8  17  20       79.24       98.65     22.97 o 
   0  18  20       31.43       26.33     20.79 o 
   1  18  20      190.97      201.77     25.72 o 
   2  18  20       41.49       30.18     30.17 o 
   3  18  20       13.47        1.45     16.52 o 
   4  18  20      183.03      226.98     21.20 o 
   5  18  20       72.17       40.43     24.58 o 
   6  18  20      244.54      265.59     63.04 o 
   7  18  20       29.61       48.02     19.16 o 
   1  19  20       18.74       14.07     16.96 o 
   2  19  20        1.72       24.28     17.69 o 
   3  19  20       13.14       46.63     18.48 o 
   4  19  20      199.75      219.05     27.30 o 
   5  19  20       23.80       19.69     22.50 o 
   6  19  20       34.44       19.55     24.37 o 
   0  20  20       75.21       52.41     23.16 o 
   1  20  20      116.17      146.61     43.35 o 
   2  20  20       25.78       11.71     21.56 o 
   3  20  20       11.00       18.68     31.48 o 
   4  20  20      162.15      224.15     39.60 o 
   5  20  20       48.26       29.61     23.92 o 
   6  20  20      170.43      123.24     40.02 o 
   1  21  20      273.33      248.78     29.51 o 
   2  21  20       29.74       18.18     17.80 o 
   3  21  20      133.89      102.60     17.99 o 
   4  21  20      305.67      325.83     25.28 o 
   0  22  20       38.67       69.87     35.39 o 
   1  22  20        7.50       -5.67     16.62 o 
   2  22  20      119.23      101.51     23.17 o 
   3  22  20       80.39       81.61     17.23 o 
   2   0  21      414.40      397.97     31.65 o 
   4   0  21     4177.16     4028.61     81.16 o 
   6   0  21      573.23      638.30     41.54 o 
   8   0  21      536.89      467.86     58.20 o 
  10   0  21       28.78       22.27     25.19 o 
  12   0  21       37.13       -0.93     25.45 o 
   0   1  21       63.25       57.60     10.89 o 
   1   1  21      148.13      146.26      9.76 o 
   2   1  21       63.71       45.70      7.87 o 
   3   1  21      839.68      828.99     25.02 o 
   4   1  21     1835.44     1777.24     34.48 o 
   5   1  21     1261.48     1305.26     33.84 o 
   6   1  21      307.94      366.26     26.66 o 
   7   1  21      109.11       92.34     16.18 o 
   8   1  21      119.53      100.21     26.55 o 
   9   1  21        2.48        3.25     15.06 o 
  10   1  21       18.33       34.63     17.54 o 
  11   1  21        5.80        6.71     14.84 o 
  12   1  21       16.04       37.86     28.21 o 
   1   2  21     1019.82     1009.15     25.37 o 
   2   2  21      162.51      152.49     10.80 o 
   3   2  21      206.16      196.42     14.73 o 
   4   2  21      430.20      400.79     24.22 o 
   5   2  21     1689.82     1624.66     38.07 o 
   6   2  21       87.04       82.52     13.02 o 
   7   2  21      187.95      195.41     20.16 o 
   8   2  21      446.50      417.83     38.68 o 
   9   2  21       27.62       40.03     18.43 o 
  10   2  21      106.94      121.81     24.78 o 
  11   2  21        4.39       22.02     17.18 o 
  12   2  21      124.49       76.26     26.07 o 
   0   3  21      476.25      467.68     23.08 o 
   1   3  21       88.98       71.80      8.73 o 
   2   3  21       15.31       22.80      6.91 o 
   3   3  21       96.11       98.49      9.49 o 
   4   3  21      362.36      401.59     21.38 o 
   5   3  21      120.27      122.90     16.41 o 
   6   3  21      891.49      864.74     28.67 o 
   7   3  21      155.38      148.37     18.71 o 
   8   3  21       11.08        2.81     15.15 o 
   9   3  21       27.56       62.57     29.75 o 
  10   3  21       54.55        6.55     18.35 o 
  11   3  21        2.28       26.56     18.89 o 
  12   3  21        7.69        7.61     17.49 o 
   1   4  21      105.50       94.25      9.20 o 
   2   4  21       48.15       65.04      8.71 o 
   3   4  21       51.04       52.49      9.22 o 
   4   4  21      127.45      115.18     13.72 o 
   5   4  21     1628.20     1537.27     37.52 o 
   6   4  21      207.08      225.86     23.50 o 
   7   4  21      443.78      429.97     30.34 o 
   8   4  21      161.95      176.74     27.88 o 
   9   4  21       54.38       24.04     19.73 o 
  10   4  21      108.67      101.34     25.91 o 
  11   4  21        8.59       40.09     21.44 o 
  12   4  21       79.17      102.19     36.58 o 
   0   5  21       65.81       35.23     18.75 o 
   1   5  21       30.76       27.01      7.40 o 
   2   5  21      331.50      289.84     18.39 o 
   3   5  21      148.16      148.43     12.45 o 
   4   5  21      724.28      696.05     30.38 o 
   5   5  21      450.58      403.94     27.10 o 
   6   5  21     1123.64     1131.68     33.36 o 
   7   5  21      205.70      201.51     18.30 o 
   8   5  21      608.43      577.76     46.17 o 
   9   5  21       29.67       24.05     17.97 o 
  10   5  21       46.91       62.43     21.62 o 
  11   5  21       21.63       41.74     22.05 o 
   1   6  21      589.60      469.06     20.17 o 
   2   6  21      131.52      164.55     15.24 o 
   3   6  21      191.42      179.25     13.51 o 
   4   6  21       36.69       35.56      8.93 o 
   5   6  21      298.44      287.34     19.62 o 
   6   6  21      150.36      154.33     17.67 o 
   7   6  21      208.68      200.82     20.03 o 
   8   6  21       63.76       73.06     22.02 o 
   9   6  21       17.56       17.01     18.68 o 
  10   6  21      368.47      442.09     43.46 o 
  11   6  21       81.96      107.06     26.14 o 
   0   7  21      183.51      171.01     23.58 o 
   1   7  21      138.47      156.26     13.64 o 
   2   7  21      410.36      375.94     22.06 o 
   3   7  21        6.26       19.18      7.70 o 
   4   7  21       44.23       50.26      9.52 o 
   5   7  21      301.12      321.68     20.75 o 
   6   7  21      725.66      811.12     32.23 o 
   7   7  21        4.60        5.51     11.14 o 
   8   7  21       87.89       70.08     18.08 o 
   9   7  21        3.43       28.17     15.89 o 
  10   7  21       62.57       89.44     24.81 o 
  11   7  21       29.21       62.53     25.49 o 
   1   8  21     2274.04     2028.88     44.12 o 
   2   8  21      356.80      424.80     24.96 o 
   3   8  21      560.84      541.70     22.93 o 
   4   8  21       57.19       38.94     10.11 o 
   5   8  21      167.49      177.79     14.40 o 
   6   8  21       77.60       80.88     13.63 o 
   7   8  21      773.05      770.78     32.34 o 
   8   8  21      164.48      136.10     33.53 o 
   9   8  21        8.41       12.21     17.00 o 
  10   8  21       69.82       59.02     22.10 o 
  11   8  21       17.17       35.26     20.32 o 
   0   9  21     2267.19     2080.36     70.67 o 
   1   9  21      192.61      200.56     15.94 o 
   2   9  21       32.25       24.28      9.05 o 
   3   9  21       37.40       47.96      9.62 o 
   4   9  21      324.92      338.95     18.61 o 
   5   9  21       65.41       57.07     10.49 o 
   6   9  21        3.88        1.24     10.94 o 
   7   9  21       38.59       39.14     13.47 o 
   8   9  21       95.18       91.52     19.63 o 
   9   9  21      165.41      199.05     25.61 o 
  10   9  21       21.83       17.17     17.31 o 
  11   9  21       44.88       83.75     25.63 o 
   1  10  21      410.68      341.94     24.93 o 
   2  10  21      131.55      149.82     14.50 o 
   3  10  21      102.74       71.55     10.88 o 
   4  10  21        9.73       23.23      9.40 o 
   5  10  21        8.50       22.90      9.14 o 
   6  10  21      135.17       91.01     15.57 o 
   7  10  21      125.15      117.52     17.04 o 
   8  10  21       66.26       62.26     18.73 o 
   9  10  21      208.04      229.40     29.79 o 
  10  10  21       43.86       45.67     19.40 o 
   0  11  21      683.01      652.76     40.67 o 
   1  11  21      169.39      154.35     17.45 o 
   2  11  21       62.99       55.35     11.19 o 
   3  11  21       84.86       73.98     12.88 o 
   4  11  21       37.79       40.17     10.65 o 
   5  11  21       62.68       41.20     12.10 o 
   6  11  21      208.69      194.14     19.87 o 
   7  11  21      589.04      679.92     45.86 o 
   8  11  21      503.20      549.25     38.50 o 
   9  11  21       62.41       58.53     20.27 o 
  10  11  21       22.14       24.99     23.78 o 
   1  12  21      138.01      132.54     16.34 o 
   2  12  21      557.90      590.05     26.47 o 
   3  12  21      203.32      236.39     25.47 o 
   4  12  21        2.48       17.06     12.05 o 
   5  12  21       58.95       51.11     19.92 o 
   6  12  21      574.72      612.41     38.63 o 
   7  12  21       37.55       25.25     16.72 o 
   8  12  21      156.04      132.83     46.49 o 
   9  12  21       38.67        6.94     16.62 o 
  10  12  21       25.59       26.90     18.18 o 
   0  13  21      135.05      155.78     26.19 o 
   1  13  21       46.20       47.10     12.49 o 
   2  13  21        2.46       14.66     10.30 o 
   3  13  21       11.02       -1.79     14.06 o 
   4  13  21      223.28      197.85     19.50 o 
   5  13  21       87.45      100.11     15.51 o 
   6  13  21       76.79       97.42     19.96 o 
   7  13  21      273.03      277.38     28.65 o 
   8  13  21      369.63      397.04     34.46 o 
   9  13  21      123.95      155.48     28.55 o 
   1  14  21       56.47       80.53     17.50 o 
   2  14  21       87.97       82.53     19.05 o 
   3  14  21       25.62       31.43     16.39 o 
   4  14  21       73.25       36.23     12.57 o 
   5  14  21        2.85       -6.51     12.82 o 
   6  14  21       56.62       65.85     18.31 o 
   7  14  21      137.16      167.00     24.97 o 
   8  14  21      164.91      178.62     25.18 o 
   9  14  21        9.02       -1.03     16.29 o 
   0  15  21     1078.33     1185.39     81.54 o 
   1  15  21       37.79       23.62     15.70 o 
   2  15  21      155.97      170.80     23.19 o 
   3  15  21      206.25      195.34     24.69 o 
   4  15  21       35.93       49.85     22.66 o 
   5  15  21       43.17        0.37     14.19 o 
   6  15  21       88.64       52.10     18.24 o 
   7  15  21      346.51      338.96     32.26 o 
   8  15  21      110.89      114.78     24.08 o 
   9  15  21      259.46      179.06     27.02 o 
   1  16  21       61.46       73.39     18.69 o 
   2  16  21       23.34        3.69     15.88 o 
   3  16  21      159.05      166.02     23.83 o 
   4  16  21       64.50       21.86     29.99 o 
   5  16  21      180.66      220.64     33.47 o 
   6  16  21       18.74        3.83     16.50 o 
   7  16  21      327.59      403.89     33.96 o 
   8  16  21      101.38       84.61     22.41 o 
   0  17  21      125.49       90.13     36.47 o 
   1  17  21      231.86      241.60     28.78 o 
   2  17  21      171.25      198.36     25.20 o 
   3  17  21       30.77       -9.71     27.92 o 
   4  17  21       10.96       15.05     12.61 o 
   5  17  21       54.70       87.22     37.91 o 
   6  17  21      376.30      422.73     35.00 o 
   7  17  21       57.30       35.11     18.16 o 
   1  18  21        1.68        2.00     15.33 o 
   2  18  21      216.93      242.67     27.03 o 
   3  18  21       70.82       79.26     20.35 o 
   4  18  21       79.77       81.51     16.34 o 
   5  18  21       22.41       13.20     22.52 o 
   6  18  21      174.54      134.51     31.09 o 
   7  18  21        8.64       40.67     18.84 o 
   0  19  21       50.89       69.89     34.80 o 
   1  19  21       28.45       10.68     20.43 o 
   2  19  21        1.15       24.29     16.90 o 
   3  19  21       64.08       82.72     21.85 o 
   4  19  21      102.01      116.14     17.63 o 
   5  19  21      450.67      479.48     50.88 o 
   6  19  21      103.28      131.53     35.33 o 
   1  20  21      290.87      320.53     32.47 o 
   2  20  21       49.22       45.07     19.44 o 
   3  20  21       83.56       90.67     22.70 o 
   4  20  21      126.66      161.75     20.03 o 
   5  20  21       97.45      173.57     37.25 o 
   0  21  21       19.49      -16.59     28.31 o 
   1  21  21        6.35        8.73     17.63 o 
   2  21  21       41.52       70.04     21.25 o 
   3  21  21      159.86      164.73     19.71 o 
   1  22  21       71.04       60.96     26.14 o 
   0   0  22     1221.49     1177.31     45.29 o 
   2   0  22       91.65       95.09     19.05 o 
   4   0  22     2244.42     2157.64     75.83 o 
   6   0  22       19.27       19.50     20.19 o 
   8   0  22        9.79       17.23     26.04 o 
  10   0  22       32.77       34.89     26.91 o 
   1   1  22      626.61      621.19     18.21 o 
   2   1  22       38.71       42.62      9.04 o 
   3   1  22     1270.87     1153.35     30.48 o 
   4   1  22      112.76       90.48     12.83 o 
   5   1  22     1033.81      949.15     29.40 o 
   6   1  22        7.07       11.81     11.21 o 
   7   1  22      705.01      721.37     32.90 o 
   8   1  22      131.61      145.55     25.95 o 
   9   1  22       32.37       30.77     18.59 o 
  10   1  22      121.35      131.62     26.34 o 
  11   1  22       36.22       55.60     20.88 o 
   0   2  22       75.91       60.18     13.13 o 
   1   2  22      608.79      599.69     27.53 o 
   2   2  22     1140.96     1083.04     23.77 o 
   3   2  22      163.67      161.08     12.93 o 
   4   2  22      533.91      485.31     27.28 o 
   5   2  22      234.68      219.46     17.68 o 
   6   2  22      219.52      247.76     33.02 o 
   7   2  22      249.31      202.90     20.89 o 
   8   2  22      389.71      400.48     39.25 o 
   9   2  22       71.52       34.85     18.30 o 
  10   2  22        2.98       -2.92     16.67 o 
  11   2  22       64.76       69.49     22.34 o 
   1   3  22      172.41      176.64     11.77 o 
   2   3  22      189.50      192.42     12.07 o 
   3   3  22      418.31      411.23     21.57 o 
   4   3  22      121.90      120.38     13.99 o 
   5   3  22        3.51       -7.01      7.01 o 
   6   3  22     1463.22     1415.88     45.85 o 
   7   3  22      168.41      139.79     20.97 o 
   8   3  22      122.36      139.94     37.09 o 
   9   3  22        4.76       19.11     17.31 o 
  10   3  22       11.80       24.39     18.78 o 
  11   3  22       10.25       43.16     33.63 o 
   0   4  22     1114.15      948.34     68.88 o 
   1   4  22       42.78       28.57      7.81 o 
   2   4  22      112.43      110.65     10.03 o 
   3   4  22      118.09      128.95     11.85 o 
   4   4  22       77.60       83.31     12.80 o 
   5   4  22      580.75      528.78     25.62 o 
   6   4  22      437.96      479.12     37.84 o 
   7   4  22      175.07      177.63     19.15 o 
   8   4  22      317.39      392.59     38.55 o 
   9   4  22       34.36       23.12     18.60 o 
  10   4  22      685.67      719.89     50.66 o 
  11   4  22      115.53      140.42     28.41 o 
   1   5  22       60.60       45.24      8.30 o 
   2   5  22      128.12      130.44     12.03 o 
   3   5  22       13.07       23.34      8.30 o 
   4   5  22      227.07      226.46     17.35 o 
   5   5  22       29.25        6.79      9.96 o 
   6   5  22      263.15      258.34     19.67 o 
   7   5  22       84.02       61.96     18.54 o 
   8   5  22      505.18      538.35     44.94 o 
   9   5  22       77.16      106.28     24.79 o 
  10   5  22      272.36      279.10     36.00 o 
  11   5  22      144.30      140.45     28.28 o 
   0   6  22      682.09      638.88     29.32 o 
   1   6  22       48.27       41.40     11.24 o 
   2   6  22       72.56       58.69     10.49 o 
   3   6  22     1096.31     1065.59     27.32 o 
   4   6  22      382.29      430.86     40.74 o 
   5   6  22        9.98       -1.42      9.29 o 
   6   6  22      133.35      136.53     21.96 o 
   7   6  22      139.39      136.23     19.64 o 
   8   6  22       34.93       31.36     15.87 o 
   9   6  22       39.49       31.53     18.53 o 
  10   6  22      440.62      505.55     82.69 o 
  11   6  22        1.38       13.92     19.11 o 
   1   7  22       36.41       26.49      9.66 o 
   2   7  22      241.55      199.67     15.69 o 
   3   7  22       72.00       80.45     11.94 o 
   4   7  22       58.81       44.66      9.88 o 
   5   7  22       84.14       55.93     11.97 o 
   6   7  22       86.61      127.97     26.79 o 
   7   7  22       20.04       21.61     13.07 o 
   8   7  22       25.80       35.45     16.55 o 
   9   7  22        5.54       23.29     19.37 o 
  10   7  22       42.56       36.85     30.47 o 
  11   7  22       49.98       70.14     23.77 o 
   0   8  22     3716.35     3229.26     92.77 o 
   1   8  22      213.42      189.60     15.48 o 
   2   8  22      131.01      126.32     15.52 o 
   3   8  22      231.10      237.37     17.50 o 
   4   8  22      123.60      116.31     13.98 o 
   5   8  22       94.25       92.71     14.18 o 
   6   8  22       15.12        9.76     11.16 o 
   7   8  22      114.43      132.13     20.37 o 
   8   8  22      104.90      116.01     21.16 o 
   9   8  22       48.09       50.26     18.48 o 
  10   8  22      601.97      693.79     55.12 o 
  11   8  22      113.25      138.63     29.13 o 
   1   9  22      336.92      325.80     23.14 o 
   2   9  22       13.01       22.17      9.59 o 
   3   9  22      230.46      270.32     18.69 o 
   4   9  22      128.90      136.47     14.54 o 
   5   9  22      196.72      177.10     24.85 o 
   6   9  22       38.45       37.71     13.10 o 
   7   9  22       37.54       22.04     13.67 o 
   8   9  22      522.22      608.15     39.67 o 
   9   9  22      331.93      348.27     32.04 o 
  10   9  22      205.85      190.20     39.41 o 
   0  10  22     1389.76     1392.61     58.29 o 
   1  10  22       48.79       43.16     12.70 o 
   2  10  22       69.36       63.49     11.56 o 
   3  10  22      462.77      456.66     30.23 o 
   4  10  22      132.67      161.71     15.82 o 
   5  10  22      869.51      836.87     31.84 o 
   6  10  22       78.88       85.60     15.52 o 
   7  10  22      123.27      135.74     21.71 o 
   8  10  22      133.16      152.37     23.70 o 
   9  10  22      238.04      243.18     28.21 o 
  10  10  22        4.60       30.13     17.47 o 
   1  11  22       30.95       31.60     11.72 o 
   2  11  22      340.38      397.53     26.56 o 
   3  11  22      198.36      224.09     23.12 o 
   4  11  22       49.23       52.36     12.68 o 
   5  11  22      286.55      291.65     34.37 o 
   6  11  22      349.16      360.86     30.48 o 
   7  11  22      445.50      468.38     45.31 o 
   8  11  22      228.29      362.05     32.38 o 
   9  11  22      139.32      165.28     25.78 o 
  10  11  22      183.03      216.36     44.84 o 
   0  12  22       48.30       55.96     35.37 o 
   1  12  22       16.27       25.94     12.25 o 
   2  12  22      702.81      715.83     32.62 o 
   3  12  22      150.48      168.34     17.60 o 
   4  12  22       21.63       13.64     10.62 o 
   5  12  22       51.45       36.04     18.99 o 
   6  12  22        7.86       21.20     27.89 o 
   7  12  22       77.99      102.51     31.88 o 
   8  12  22      934.86      931.88     44.87 o 
   9  12  22      160.81      200.68     44.78 o 
   1  13  22      120.67      106.71     18.72 o 
   2  13  22        5.76       22.01     19.01 o 
   3  13  22      108.91      107.70     19.02 o 
   4  13  22      199.27      219.85     20.59 o 
   5  13  22      300.79      352.40     29.94 o 
   6  13  22       12.35        9.26     14.86 o 
   7  13  22      618.76      662.66     46.08 o 
   8  13  22       41.73       44.89     18.65 o 
   9  13  22        2.68       13.38     17.59 o 
   0  14  22      195.31      184.66     43.12 o 
   1  14  22      122.19       77.93     22.74 o 
   2  14  22      337.12      314.11     36.64 o 
   3  14  22       23.04       19.27     20.03 o 
   4  14  22      155.20      150.10     28.04 o 
   5  14  22       70.41       60.37     17.23 o 
   6  14  22       17.47       35.41     18.35 o 
   7  14  22      111.82      155.33     24.52 o 
   8  14  22      107.94       42.80     19.63 o 
   1  15  22      191.11      228.77     33.16 o 
   2  15  22      156.57      191.02     25.16 o 
   3  15  22      534.02      505.66     52.33 o 
   4  15  22       94.47       99.94     26.43 o 
   5  15  22      100.87      117.18     21.38 o 
   6  15  22        9.03        8.78     15.11 o 
   7  15  22      246.12      247.68     34.60 o 
   8  15  22      426.81      511.00     48.78 o 
   0  16  22      144.65      148.06     39.87 o 
   1  16  22       15.29       35.10     26.55 o 
   2  16  22      130.40      158.84     23.99 o 
   3  16  22       19.49       18.28     22.23 o 
   4  16  22       22.44       -5.91     20.51 o 
   5  16  22      113.00       73.11     26.16 o 
   6  16  22       16.13       14.27     16.70 o 
   7  16  22        0.31       -1.29     15.59 o 
   1  17  22       70.99       90.14     26.16 o 
   2  17  22       23.66       56.50     18.77 o 
   3  17  22      157.48      127.23     35.99 o 
   4  17  22       22.08        9.97     22.56 o 
   5  17  22      102.61      110.11     27.74 o 
   6  17  22      104.45      118.82     30.76 o 
   7  17  22       19.69        2.43     17.64 o 
   0  18  22      149.90      156.63     43.49 o 
   1  18  22       38.49       37.60     23.68 o 
   2  18  22      105.23      117.50     23.24 o 
   3  18  22      121.84      122.74     30.32 o 
   4  18  22      182.94      179.82     19.85 o 
   5  18  22       48.51       60.48     26.99 o 
   6  18  22       25.85       17.15     24.74 o 
   1  19  22       15.24       21.76     24.92 o 
   2  19  22      309.88      333.61     32.41 o 
   3  19  22      109.42       89.67     54.32 o 
   4  19  22       63.36       64.06     21.94 o 
   5  19  22      158.78      109.43     31.24 o 
   0  20  22      703.08      752.61     81.72 o 
   1  20  22       25.39        0.98     17.36 o 
   2  20  22       82.34      106.00     44.87 o 
   3  20  22      194.20      134.27     42.75 o 
   4  20  22      138.24      122.92     18.70 o 
   1  21  22       48.69       44.42     25.39 o 
   2  21  22       11.42       12.23     18.38 o 
   2   0  23       24.44       11.61     14.19 o 
   4   0  23     7580.01     6937.24    162.58 o 
   6   0  23      504.66      492.90     89.55 o 
   8   0  23       20.99       29.39     26.56 o 
  10   0  23       95.70      109.28     38.35 o 
   0   1  23      135.44      167.72     18.43 o 
   1   1  23      224.29      231.02     14.66 o 
   2   1  23       45.59       46.62      9.56 o 
   3   1  23      193.46      197.71     15.85 o 
   4   1  23      230.67      242.12     23.29 o 
   5   1  23     1215.26     1162.95     38.45 o 
   6   1  23      260.07      289.53     23.67 o 
   7   1  23      103.59       63.03     21.15 o 
   8   1  23      101.08       76.28     22.33 o 
   9   1  23       34.84       13.95     17.78 o 
  10   1  23      192.72      251.36     34.41 o 
  11   1  23       19.07       45.22     20.22 o 
   1   2  23       23.55       23.69      7.53 o 
   2   2  23     1819.96     1795.38     38.57 o 
   3   2  23      265.56      262.48     18.30 o 
   4   2  23       15.78       13.77     11.17 o 
   5   2  23      113.02      100.02     13.74 o 
   6   2  23      246.74      231.57     21.76 o 
   7   2  23      120.49      138.98     35.19 o 
   8   2  23      220.28      192.16     38.28 o 
   9   2  23        9.12       36.47     34.23 o 
  10   2  23       28.47       67.72     22.03 o 
  11   2  23       27.04       48.93     22.34 o 
   0   3  23     1646.07     1492.89     81.01 o 
   1   3  23       77.31       78.63     10.13 o 
   2   3  23      218.51      245.34     15.15 o 
   3   3  23      610.67      619.69     24.18 o 
   4   3  23      232.49      231.67     17.94 o 
   5   3  23      286.81      277.33     25.30 o 
   6   3  23      130.60      120.95     15.25 o 
   7   3  23      134.35      100.66     19.56 o 
   8   3  23      451.16      453.61     41.91 o 
   9   3  23       34.84       15.58     17.98 o 
  10   3  23      387.71      399.24     55.35 o 
  11   3  23       13.53      -13.29     17.82 o 
   1   4  23      400.03      368.53     20.24 o 
   2   4  23      167.02      171.66     14.79 o 
   3   4  23      119.03      115.04     16.51 o 
   4   4  23      398.35      353.51     21.09 o 
   5   4  23       64.10       66.36     12.43 o 
   6   4  23       97.49       65.30     22.07 o 
   7   4  23        5.60        4.29     13.21 o 
   8   4  23      299.10      316.22     36.76 o 
   9   4  23       82.18       76.55     22.71 o 
  10   4  23      119.83      120.79     26.70 o 
  11   4  23      205.22      202.41     44.26 o 
   0   5  23     1368.86     1207.83     40.00 o 
   1   5  23      148.38      148.27     14.18 o 
   2   5  23      599.65      571.90     22.58 o 
   3   5  23      499.90      533.49     23.72 o 
   4   5  23      127.68      109.61     14.11 o 
   5   5  23      286.34      304.41     21.06 o 
   6   5  23     1218.31     1183.25     41.42 o 
   7   5  23       26.13        4.32     10.81 o 
   8   5  23       20.54       34.21     18.70 o 
   9   5  23       53.56       80.95     30.54 o 
  10   5  23        1.25       37.29     21.33 o 
  11   5  23       27.11       83.20     25.13 o 
   1   6  23       85.14       78.70     11.37 o 
   2   6  23      469.20      429.75     22.36 o 
   3   6  23      725.34      703.16     25.31 o 
   4   6  23       43.04       47.72     11.57 o 
   5   6  23       16.26        7.78     11.82 o 
   6   6  23        4.95       10.35     11.71 o 
   7   6  23      238.01      276.35     40.45 o 
   8   6  23       43.19       10.90     18.18 o 
   9   6  23       31.81       26.13     18.41 o 
  10   6  23       59.18       58.84     32.96 o 
   0   7  23       83.12       71.33     19.22 o 
   1   7  23      169.53      160.74     15.14 o 
   2   7  23        5.19       18.03      8.73 o 
   3   7  23       11.90        8.49     11.93 o 
   4   7  23      273.18      294.07     23.10 o 
   5   7  23      108.09      115.53     15.75 o 
   6   7  23       20.00       33.66     12.91 o 
   7   7  23       26.96       23.79     15.30 o 
   8   7  23      285.48      337.97     30.67 o 
   9   7  23      174.06      175.35     31.38 o 
  10   7  23       53.79       58.43     23.95 o 
   1   8  23       50.10       49.37     10.76 o 
   2   8  23       36.45       23.73      7.41 o 
   3   8  23      136.12      135.66     14.47 o 
   4   8  23        6.07       25.43     12.32 o 
   5   8  23       67.56       39.09     14.87 o 
   6   8  23       19.87        6.43     11.50 o 
   7   8  23      104.08      135.00     21.81 o 
   8   8  23      152.24      155.85     23.50 o 
   9   8  23      420.02      451.24     88.28 o 
  10   8  23       72.01      109.67     27.41 o 
   0   9  23       73.57       77.13     20.24 o 
   1   9  23      105.52      122.67     16.21 o 
   2   9  23      128.73      129.38     14.35 o 
   3   9  23      127.07      151.18     15.22 o 
   4   9  23      233.72      247.38     18.65 o 
   5   9  23      218.88      252.53     25.46 o 
   6   9  23      526.33      493.98     34.27 o 
   7   9  23       53.87       73.78     26.59 o 
   8   9  23       71.79       60.31     17.95 o 
   9   9  23      109.42      124.16     23.09 o 
  10   9  23       14.55       45.13     22.64 o 
   1  10  23       92.77       95.51     22.02 o 
   2  10  23       18.00       21.24     11.96 o 
   3  10  23      146.96      157.37     18.76 o 
   4  10  23      394.08      364.85     24.96 o 
   5  10  23       64.17       67.94     16.68 o 
   6  10  23        3.26       -4.78     13.35 o 
   7  10  23      129.32      155.03     23.61 o 
   8  10  23       76.75       91.48     25.32 o 
   9  10  23      412.83      398.36     35.42 o 
  10  10  23      232.84      267.19     36.89 o 
   0  11  23      568.69      599.13     42.43 o 
   1  11  23      134.99      144.25     17.99 o 
   2  11  23      169.46      156.12     18.14 o 
   3  11  23      260.86      289.49     26.99 o 
   4  11  23      240.55      302.78     28.54 o 
   5  11  23      154.65      156.53     21.91 o 
   6  11  23      282.60      337.45     30.46 o 
   7  11  23      129.53      148.27     24.01 o 
   8  11  23      196.46      220.69     55.53 o 
   9  11  23       41.62       47.43     19.23 o 
   1  12  23       41.65       61.58     13.37 o 
   2  12  23       60.14       77.19     17.72 o 
   3  12  23       47.60       46.73     16.03 o 
   4  12  23       97.08      100.47     14.98 o 
   5  12  23       63.86      105.01     16.88 o 
   6  12  23       11.07       22.50     16.15 o 
   7  12  23      114.54       92.50     20.67 o 
   8  12  23      251.93      253.49     32.58 o 
   9  12  23       32.51       60.26     20.51 o 
   0  13  23       44.83       17.37     27.75 o 
   1  13  23      200.09      220.59     32.05 o 
   2  13  23        3.63        6.56     38.39 o 
   3  13  23       87.08       89.63     25.19 o 
   4  13  23      268.91      233.25     32.81 o 
   5  13  23      155.82      151.17     26.59 o 
   6  13  23      247.89      246.71     47.72 o 
   7  13  23      146.52      152.43     25.30 o 
   8  13  23      119.87      114.41     23.12 o 
   1  14  23        8.67      -19.03     19.03 o 
   2  14  23      185.16      181.08     30.78 o 
   3  14  23       38.48       51.16     21.72 o 
   4  14  23       94.96       71.97     56.11 o 
   5  14  23      133.59      120.86     21.57 o 
   6  14  23       45.16       68.77     24.74 o 
   7  14  23       89.91       75.69     22.56 o 
   8  14  23       18.10       28.17     18.14 o 
   0  15  23       16.89      -26.86     26.86 o 
   1  15  23        6.34      -17.48     18.36 o 
   2  15  23      116.44       76.99     24.98 o 
   3  15  23      105.33       41.38     29.37 o 
   4  15  23        1.58       -3.27     19.41 o 
   5  15  23       33.82       11.23     20.97 o 
   6  15  23      124.13      142.24     23.50 o 
   7  15  23      138.50      145.27     25.01 o 
   1  16  23       13.76      -17.91     17.91 o 
   2  16  23      180.24      201.29     33.74 o 
   3  16  23        0.03      -14.00     29.59 o 
   4  16  23       14.79        2.31     20.13 o 
   5  16  23       18.01        8.65     21.85 o 
   6  16  23       98.78      127.08     29.46 o 
   7  16  23       12.61       16.01     19.74 o 
   0  17  23      109.36      134.20     44.34 o 
   1  17  23      416.98      498.53     46.95 o 
   2  17  23       52.84        8.12     20.47 o 
   3  17  23       28.69       10.29     25.15 o 
   4  17  23       96.96       71.97     28.39 o 
   5  17  23      222.15      178.64     35.00 o 
   6  17  23      168.44      167.57     33.64 o 
   1  18  23      119.64      199.98     38.48 o 
   2  18  23       12.59        5.22     17.04 o 
   3  18  23      405.25      449.85     45.37 o 
   4  18  23       31.67       23.31     13.26 o 
   5  18  23       18.44       -1.41     23.05 o 
   0  19  23      184.21      214.36     48.71 o 
   1  19  23       13.87        6.12     35.43 o 
   2  19  23      566.27      565.53     40.90 o 
   3  19  23       66.02       77.76     27.26 o 
   4  19  23       62.97       55.17     26.87 o 
   1  20  23       72.69       52.13     25.85 o 
   2  20  23        7.02       -1.58     23.17 o 
   0   0  24      665.81      620.70     52.69 o 
   2   0  24       21.81       14.72     11.24 o 
   4   0  24      779.30      753.06     89.54 o 
   6   0  24      834.29      787.70     65.47 o 
   8   0  24      210.64      110.90     36.67 o 
  10   0  24      145.12      228.41     47.85 o 
   1   1  24      497.02      495.51     22.82 o 
   2   1  24       62.55       60.95     12.11 o 
   3   1  24      154.76      165.94     15.81 o 
   4   1  24     1362.30     1317.36     35.46 o 
   5   1  24       61.38       53.90     14.40 o 
   6   1  24       92.04       63.12     15.53 o 
   7   1  24       43.18       47.13     19.65 o 
   8   1  24       28.31       23.90     34.57 o 
   9   1  24      168.05      141.20     28.16 o 
  10   1  24       20.09       16.03     41.38 o 
   0   2  24      459.07      468.51     27.44 o 
   1   2  24      300.37      308.72     20.96 o 
   2   2  24     1970.02     1938.79     37.22 o 
   3   2  24      821.48      836.31     27.59 o 
   4   2  24      222.09      243.75     21.28 o 
   5   2  24      322.61      301.24     20.83 o 
   6   2  24      230.57      240.28     22.50 o 
   7   2  24       15.45       19.88     17.68 o 
   8   2  24      137.44      126.62     45.84 o 
   9   2  24      128.20      138.98     29.84 o 
  10   2  24        5.72        3.20     19.47 o 
   1   3  24      162.14      151.80     14.55 o 
   2   3  24       83.04       66.78     13.77 o 
   3   3  24       52.75       45.06     11.42 o 
   4   3  24       15.33       11.48     10.02 o 
   5   3  24       52.20       32.11     10.64 o 
   6   3  24      146.64      168.71     22.70 o 
   7   3  24       47.76       37.28     19.80 o 
   8   3  24       52.21       50.15     32.69 o 
   9   3  24      128.79      111.66     26.22 o 
  10   3  24       44.59       86.97     24.57 o 
   0   4  24     1824.79     1670.75    115.16 o 
   1   4  24     1687.37     1544.84     32.59 o 
   2   4  24      140.51      175.47     17.35 o 
   3   4  24        2.47        4.98     10.60 o 
   4   4  24      120.74      146.14     16.09 o 
   5   4  24        0.57       -4.71      9.83 o 
   6   4  24       13.45        5.83     11.22 o 
   7   4  24       15.77       41.31     18.91 o 
   8   4  24      258.28      244.67     32.67 o 
   9   4  24       76.78      107.59     25.84 o 
  10   4  24       60.94       99.86     25.99 o 
   1   5  24      598.64      585.61     27.53 o 
   2   5  24      651.61      691.90     34.31 o 
   3   5  24      865.42      838.24     32.10 o 
   4   5  24       66.34       61.56     12.61 o 
   5   5  24       21.07       33.23     11.53 o 
   6   5  24       69.71       71.47     15.37 o 
   7   5  24      104.61      108.18     24.09 o 
   8   5  24       33.35       69.68     22.64 o 
   9   5  24       57.58       42.50     20.68 o 
  10   5  24       92.27       42.30     22.57 o 
   0   6  24      313.81      350.88     25.87 o 
   1   6  24      458.94      443.26     22.62 o 
   2   6  24      355.43      342.51     20.45 o 
   3   6  24      303.55      338.25     23.67 o 
   4   6  24       47.73       45.02     13.37 o 
   5   6  24        5.89       -3.36     10.63 o 
   6   6  24      979.52      988.02     52.44 o 
   7   6  24      111.72      126.24     20.61 o 
   8   6  24        9.57       34.74     29.59 o 
   9   6  24       67.84       75.91     24.95 o 
  10   6  24       52.51       68.62     23.79 o 
   1   7  24       98.02      110.47     13.25 o 
   2   7  24      170.44      177.14     15.97 o 
   3   7  24      133.81      120.68     16.16 o 
   4   7  24      322.33      338.21     29.83 o 
   5   7  24      109.04      127.92     25.03 o 
   6   7  24      127.32       98.06     16.82 o 
   7   7  24      166.33      172.13     23.13 o 
   8   7  24       68.93       83.68     19.61 o 
   9   7  24       50.10       20.00     20.47 o 
  10   7  24      195.98      249.99     36.11 o 
   0   8  24      101.55       71.34     19.83 o 
   1   8  24       21.51       24.21     11.42 o 
   2   8  24       46.40       37.69      8.98 o 
   3   8  24      395.56      467.11     24.37 o 
   4   8  24      213.95      182.62     23.62 o 
   5   8  24      112.93       97.94     19.00 o 
   6   8  24      152.01      154.20     27.28 o 
   7   8  24      118.73      161.44     23.34 o 
   8   8  24       79.65       84.71     20.53 o 
   9   8  24       60.13       55.68     23.54 o 
  10   8  24      153.81      160.79     31.68 o 
   1   9  24       52.11       71.31     14.22 o 
   2   9  24       99.18      107.32     13.82 o 
   3   9  24       28.96       27.37     10.56 o 
   4   9  24      108.46       94.67     18.80 o 
   5   9  24       29.31       16.92     14.76 o 
   6   9  24       16.79        8.99     15.10 o 
   7   9  24      341.18      357.04     40.66 o 
   8   9  24       22.60       20.86     17.01 o 
   9   9  24       22.76        8.30     17.95 o 
   0  10  24      137.82      146.12     30.89 o 
   1  10  24      105.63      112.16     16.30 o 
   2  10  24       90.58      133.83     17.46 o 
   3  10  24      256.66      218.22     57.26 o 
   4  10  24        9.24        8.58     13.28 o 
   5  10  24       68.76       69.34     17.52 o 
   6  10  24        8.98        2.80     14.10 o 
   7  10  24      181.03      162.71     24.57 o 
   8  10  24       75.58       95.81     33.79 o 
   9  10  24      100.62      128.02     24.37 o 
   1  11  24        7.33       21.38     11.89 o 
   2  11  24       45.76       40.45     14.20 o 
   3  11  24      303.33      323.59     30.77 o 
   4  11  24       86.11      116.20     18.07 o 
   5  11  24      136.10      126.34     21.33 o 
   6  11  24       20.79        5.97     15.44 o 
   7  11  24        5.28       22.63     17.59 o 
   8  11  24      324.73      393.26     43.34 o 
   9  11  24      179.66      182.08     27.15 o 
   0  12  24      159.44      162.16     40.91 o 
   1  12  24      101.58       80.71     24.92 o 
   2  12  24       24.45       11.90     20.79 o 
   3  12  24       41.61       39.02     30.98 o 
   4  12  24       12.73       13.44     15.07 o 
   5  12  24      239.60      237.62     27.10 o 
   6  12  24      226.02      209.84     25.77 o 
   7  12  24       34.40       18.04     17.22 o 
   8  12  24      186.25      180.92     26.87 o 
   1  13  24       20.92       23.40     21.29 o 
   2  13  24      130.64      152.25     30.19 o 
   3  13  24       95.66       85.92     25.99 o 
   4  13  24      143.20      133.54     41.12 o 
   5  13  24      129.63      132.37     22.33 o 
   6  13  24       73.20       91.32     21.37 o 
   7  13  24       42.20       55.41     19.90 o 
   8  13  24       11.63       45.60     19.13 o 
   0  14  24       58.60       12.96     30.11 o 
   1  14  24       10.89      -11.24     22.52 o 
   2  14  24       18.27       22.15     21.00 o 
   3  14  24      324.90      339.09     39.41 o 
   4  14  24      211.78      236.58     34.69 o 
   5  14  24       19.78       31.21     23.94 o 
   6  14  24       26.14       22.37     16.93 o 
   7  14  24       62.50       84.24     21.99 o 
   1  15  24       77.45       52.63     25.29 o 
   2  15  24      737.40      789.08     50.68 o 
   3  15  24      284.39      284.46     38.54 o 
   4  15  24      173.40      131.95     30.90 o 
   5  15  24       48.02       15.81     22.89 o 
   6  15  24      263.77      319.15     40.80 o 
   7  15  24        1.20       20.29     17.99 o 
   0  16  24       18.06       30.59     32.04 o 
   1  16  24      171.53      181.10     34.00 o 
   2  16  24       21.79       -1.87     31.02 o 
   3  16  24       80.55       86.59     49.55 o 
   4  16  24       92.14       75.64     27.92 o 
   5  16  24       28.68       33.08     24.17 o 
   6  16  24       60.75       41.73     25.99 o 
   1  17  24      171.55      218.81     34.92 o 
   2  17  24        6.27       24.65     23.82 o 
   3  17  24      142.04       69.59     27.06 o 
   4  17  24       60.20       34.23     26.47 o 
   5  17  24      209.56      234.42     69.68 o 
   0  18  24       80.52       72.09     36.08 o 
   1  18  24      142.39      156.72     30.71 o 
   2  18  24       19.62       15.41     27.48 o 
   3  18  24      447.67      476.66     48.51 o 
   4  18  24      341.87      402.94     26.98 o 
   1  19  24       24.17        9.61     23.88 o 
   2  19  24      294.87      339.99     42.85 o 
   2   0  25      919.42      896.99     45.66 o 
   4   0  25      484.56      483.97     41.20 o 
   6   0  25      362.71      431.75     56.70 o 
   8   0  25      536.84      622.71     71.36 o 
  10   0  25       73.90      141.50     41.71 o 
   0   1  25      220.67      305.82     35.83 o 
   1   1  25      205.92      201.57     18.10 o 
   2   1  25      714.72      657.53     24.67 o 
   3   1  25      521.31      516.82     27.58 o 
   4   1  25        0.43        6.04     10.26 o 
   5   1  25       55.06       51.94     14.17 o 
   6   1  25       62.68       60.66     21.62 o 
   7   1  25      214.41      272.31     62.92 o 
   8   1  25      147.12      102.61     27.56 o 
   9   1  25      220.01      185.47     32.31 o 
  10   1  25       56.55       71.18     23.98 o 
   1   2  25       93.11       77.90     14.97 o 
   2   2  25        8.56       17.17     10.06 o 
   3   2  25      272.60      241.95     18.41 o 
   4   2  25      136.45      128.02     17.23 o 
   5   2  25       30.97       35.80     13.81 o 
   6   2  25      200.03      190.06     38.63 o 
   7   2  25       25.10       34.45     19.19 o 
   8   2  25       56.03       48.25     24.65 o 
   9   2  25      114.11       97.34     25.46 o 
  10   2  25       37.92       59.39     22.53 o 
   0   3  25      705.57      571.26     83.82 o 
   1   3  25      599.65      572.05     24.44 o 
   2   3  25      286.77      280.55     21.71 o 
   3   3  25      454.20      429.11     26.94 o 
   4   3  25       66.17       52.10     12.62 o 
   5   3  25       92.69       99.78     16.81 o 
   6   3  25      188.11      185.92     23.96 o 
   7   3  25       49.41       66.99     28.18 o 
   8   3  25       36.15       37.04     20.67 o 
   9   3  25       40.51       57.56     22.51 o 
  10   3  25       85.85      117.02     26.79 o 
   1   4  25      558.23      589.60     27.84 o 
   2   4  25      214.90      203.62     23.18 o 
   3   4  25       11.19       20.68     13.33 o 
   4   4  25      746.11      722.28     31.16 o 
   5   4  25       58.75       55.60     14.16 o 
   6   4  25       30.30       20.63     15.45 o 
   7   4  25      191.98      233.17     33.52 o 
   8   4  25      147.55      202.94     31.58 o 
   9   4  25       99.69      101.20     25.72 o 
  10   4  25        4.16       26.22     20.82 o 
   0   5  25     1487.95     1352.25     43.93 o 
   1   5  25       37.64       35.80     11.89 o 
   2   5  25      430.62      424.12     27.28 o 
   3   5  25      273.30      278.19     22.01 o 
   4   5  25       48.53       45.76     14.11 o 
   5   5  25      120.77      114.17     17.44 o 
   6   5  25       42.07       34.52     13.91 o 
   7   5  25       20.02       20.26     19.54 o 
   8   5  25      213.80      261.21     35.27 o 
   9   5  25      192.20      217.70     32.93 o 
  10   5  25       96.04      149.42     30.82 o 
   1   6  25      838.53      766.46     26.98 o 
   2   6  25      379.32      339.14     23.89 o 
   3   6  25      105.91       98.68     15.59 o 
   4   6  25      178.03      166.52     20.07 o 
   5   6  25       24.38       17.22     14.92 o 
   6   6  25      476.05      460.10     29.24 o 
   7   6  25      113.01       75.04     37.99 o 
   8   6  25       23.98        8.55     18.62 o 
   9   6  25      152.56      137.70     28.35 o 
   0   7  25      212.84      264.37     31.29 o 
   1   7  25      542.85      576.46     29.16 o 
   2   7  25       83.29       66.66     14.40 o 
   3   7  25       56.05       59.26     14.04 o 
   4   7  25       51.19       59.43     17.24 o 
   5   7  25      352.78      376.50     30.30 o 
   6   7  25      359.02      376.04     31.40 o 
   7   7  25       96.03       95.83     19.78 o 
   8   7  25        0.07       28.34     33.52 o 
   9   7  25       41.83       78.15     26.37 o 
   1   8  25      140.33      120.81     16.60 o 
   2   8  25       30.11       37.42      9.48 o 
   3   8  25       34.22       51.01     13.92 o 
   4   8  25       60.69       23.03     15.55 o 
   5   8  25       47.78       40.00     20.21 o 
   6   8  25      562.03      660.10     42.68 o 
   7   8  25      206.16      240.37     27.07 o 
   8   8  25       27.98        6.59     19.66 o 
   9   8  25       52.75       60.53     23.80 o 
   0   9  25      152.33      140.43     24.96 o 
   1   9  25      133.00      136.65     17.16 o 
   2   9  25      116.68      142.86     17.94 o 
   3   9  25      223.61      218.58     32.42 o 
   4   9  25       68.93       77.77     17.94 o 
   5   9  25      255.42      296.03     28.06 o 
   6   9  25       71.06       80.40     19.70 o 
   7   9  25      349.98      388.80     40.49 o 
   8   9  25       89.71       91.47     21.30 o 
   9   9  25       22.95       29.16     22.47 o 
   1  10  25      137.52      180.26     19.60 o 
   2  10  25        9.59       28.84     14.07 o 
   3  10  25       69.37       51.31     23.74 o 
   4  10  25      297.09      300.46     28.41 o 
   5  10  25      166.58      188.57     23.53 o 
   6  10  25      215.29      237.03     27.24 o 
   7  10  25       51.38       34.36     18.05 o 
   8  10  25       71.49       62.35     19.83 o 
   0  11  25       89.24      108.72     36.20 o 
   1  11  25      289.92      279.89     27.79 o 
   2  11  25        6.93       24.19     14.06 o 
   3  11  25      167.67      223.79     25.30 o 
   4  11  25      129.78      120.00     21.50 o 
   5  11  25       18.00        3.80     25.04 o 
   6  11  25       16.05       43.19     17.96 o 
   7  11  25       59.79       72.41     20.29 o 
   8  11  25       45.23       16.16     17.36 o 
   1  12  25      123.84      123.56     27.56 o 
   2  12  25       16.15        6.58     41.74 o 
   3  12  25       10.23       13.52     21.40 o 
   4  12  25      176.28      188.16     64.48 o 
   5  12  25       67.68       48.93     24.46 o 
   6  12  25      396.79      481.87     37.17 o 
   7  12  25       21.76       20.85     17.40 o 
   8  12  25       50.76        6.02     16.84 o 
   0  13  25      686.45      797.19     82.26 o 
   1  13  25      184.29      207.25     32.82 o 
   2  13  25       52.94       35.12     24.21 o 
   3  13  25      204.55      174.11     32.40 o 
   4  13  25       92.64       76.71     26.32 o 
   5  13  25      269.69      257.18     36.33 o 
   6  13  25       83.05       88.45     21.06 o 
   7  13  25      126.18      126.81     23.19 o 
   1  14  25       69.93       49.77     25.67 o 
   2  14  25      261.68      382.02     42.21 o 
   3  14  25      141.04      188.83     33.10 o 
   4  14  25       66.91       20.41     22.98 o 
   5  14  25       57.39       81.42     27.57 o 
   6  14  25        7.79       17.10     30.15 o 
   7  14  25       80.96       18.95     35.40 o 
   0  15  25        8.01       33.14     31.09 o 
   1  15  25       11.35        3.62     46.19 o 
   2  15  25      179.25      221.18     34.54 o 
   3  15  25       55.07       90.24     28.07 o 
   4  15  25        5.84       -6.03     21.94 o 
   5  15  25      217.92      227.49     40.30 o 
   6  15  25      143.20      111.12     30.14 o 
   1  16  25       60.54       71.21     26.96 o 
   2  16  25      124.69       93.83     29.01 o 
   3  16  25      185.72      209.54     35.17 o 
   4  16  25      138.40      185.18     47.48 o 
   5  16  25       29.04       16.73     24.02 o 
   0  17  25       45.31       54.71     37.97 o 
   1  17  25       68.74       48.72     24.42 o 
   2  17  25        5.71       14.44     33.48 o 
   3  17  25       23.57       21.06     23.25 o 
   4  17  25       10.95       -7.68     12.49 o 
   1  18  25      225.52      279.56     41.06 o 
   2  18  25      289.63      383.79     45.61 o 
   3  18  25      101.17      147.71     33.88 o 
   0   0  26      269.18      291.76     43.73 o 
   2   0  26      341.82      304.27     45.46 o 
   4   0  26       82.79       95.14     23.36 o 
   6   0  26       29.17       26.65     26.58 o 
   8   0  26       62.80       93.20     36.12 o 
   1   1  26        2.30       14.45     11.52 o 
   2   1  26      119.18      125.61     16.11 o 
   3   1  26       11.71        1.15      8.82 o 
   4   1  26      105.41      107.22     16.79 o 
   5   1  26      254.21      270.53     23.96 o 
   6   1  26      271.10      268.78     33.28 o 
   7   1  26      298.44      327.08     37.41 o 
   8   1  26      240.28      222.01     33.12 o 
   9   1  26      410.38      406.82     43.29 o 
   0   2  26        2.26       -7.71     15.38 o 
   1   2  26      130.28       96.66     25.18 o 
   2   2  26      430.17      416.78     25.54 o 
   3   2  26      184.68      201.89     19.83 o 
   4   2  26       93.51       92.00     16.51 o 
   5   2  26       58.29       45.21     19.07 o 
   6   2  26        0.76       18.09     19.91 o 
   7   2  26        1.35       13.87     19.52 o 
   8   2  26      186.45      251.79     35.22 o 
   9   2  26      236.81      235.18     34.86 o 
   1   3  26       91.10      105.06     14.48 o 
   2   3  26      237.38      280.79     21.90 o 
   3   3  26       68.04       64.50     14.51 o 
   4   3  26      404.13      369.31     25.83 o 
   5   3  26      345.10      372.23     31.12 o 
   6   3  26      256.76      256.16     33.78 o 
   7   3  26        9.18        9.71     18.67 o 
   8   3  26      154.35      111.62     26.33 o 
   9   3  26      134.08      130.41     29.55 o 
   0   4  26      361.60      423.68     35.25 o 
   1   4  26       24.53       31.53     12.22 o 
   2   4  26      766.65      757.54     52.48 o 
   3   4  26       71.85       82.22     15.41 o 
   4   4  26       24.31       35.99     13.61 o 
   5   4  26        4.35       18.99     14.50 o 
   6   4  26      107.21       99.74     24.34 o 
   7   4  26       91.20      129.93     27.41 o 
   8   4  26      164.41      167.37     40.13 o 
   9   4  26       74.75       53.45     23.57 o 
   1   5  26      598.09      562.46     35.50 o 
   2   5  26      303.37      253.16     21.75 o 
   3   5  26      496.32      490.83     29.07 o 
   4   5  26      143.99      176.66     22.55 o 
   5   5  26      384.77      407.55     37.92 o 
   6   5  26      408.36      438.77     75.86 o 
   7   5  26       59.72       72.54     22.54 o 
   8   5  26       79.09      120.43     27.02 o 
   9   5  26       83.01       88.61     26.61 o 
   0   6  26     2694.14     2707.68     85.54 o 
   1   6  26      357.99      348.37     24.29 o 
   2   6  26      170.60      160.84     18.48 o 
   3   6  26       60.69       50.36     18.68 o 
   4   6  26      422.98      485.50     33.67 o 
   5   6  26      103.41      109.54     20.43 o 
   6   6  26       45.45       26.33     16.19 o 
   7   6  26      130.87      174.25     30.62 o 
   8   6  26       39.63       54.66     25.59 o 
   9   6  26       36.38       38.19     37.04 o 
   1   7  26      293.74      293.34     27.08 o 
   2   7  26      131.32      104.44     16.46 o 
   3   7  26      228.95      224.36     24.74 o 
   4   7  26      137.86      153.80     21.92 o 
   5   7  26      207.14      291.07     27.90 o 
   6   7  26      381.01      332.61     30.55 o 
   7   7  26      140.67      133.29     29.62 o 
   8   7  26       48.47       51.83     23.57 o 
   9   7  26      147.28      160.43     48.87 o 
   0   8  26      202.25      240.70     54.77 o 
   1   8  26       69.00       98.52     15.15 o 
   2   8  26      227.25      235.67     26.08 o 
   3   8  26        8.21       20.94     15.08 o 
   4   8  26       64.75       87.96     19.01 o 
   5   8  26      265.24      281.22     28.05 o 
   6   8  26      245.77      224.02     26.74 o 
   7   8  26      130.91      139.90     23.44 o 
   8   8  26       32.26       83.37     24.92 o 
   1   9  26      265.82      273.50     26.89 o 
   2   9  26      146.47      172.54     53.72 o 
   3   9  26      139.70      169.38     22.18 o 
   4   9  26      130.98      148.20     22.96 o 
   5   9  26      151.61      123.10     22.20 o 
   6   9  26       63.25       83.82     20.22 o 
   7   9  26      387.57      392.87     62.63 o 
   8   9  26        2.36      -12.90     16.02 o 
   0  10  26        0.83      -23.97     23.97 o 
   1  10  26       30.02       49.28     16.62 o 
   2  10  26      164.01      153.06     21.49 o 
   3  10  26       40.76       36.47     21.56 o 
   4  10  26      169.32      199.15     25.17 o 
   5  10  26        7.26       30.92     17.91 o 
   6  10  26       23.58       41.85     18.51 o 
   7  10  26       39.64        7.83     36.41 o 
   8  10  26       66.92       59.41     20.66 o 
   1  11  26      163.38      189.84     57.80 o 
   2  11  26       98.31       88.83     27.14 o 
   3  11  26      388.17      426.85     69.65 o 
   4  11  26      307.71      298.45     37.04 o 
   5  11  26      189.07      224.94     27.09 o 
   6  11  26       52.87       77.52     20.11 o 
   7  11  26      133.99      130.02     24.27 o 
   0  12  26      419.71      394.49     59.67 o 
   1  12  26       13.55       -2.80     30.19 o 
   2  12  26      144.20      169.83     30.88 o 
   3  12  26       11.92      -14.14     20.67 o 
   4  12  26       97.24       89.03     26.41 o 
   5  12  26       13.79        8.92     15.55 o 
   6  12  26       17.95       38.58     17.74 o 
   7  12  26       11.39       15.34     18.39 o 
   1  13  26      191.45      163.74     32.71 o 
   2  13  26       33.61       30.81     24.32 o 
   3  13  26       56.66       19.08     22.81 o 
   4  13  26      220.21      198.04     58.57 o 
   5  13  26       15.48       17.13     22.35 o 
   6  13  26       34.82       22.50     17.58 o 
   0  14  26       43.30       23.98     35.81 o 
   1  14  26       43.00       14.89     23.25 o 
   2  14  26       97.96      185.98     33.75 o 
   3  14  26       30.10       48.97     24.60 o 
   4  14  26       46.09       48.18     25.28 o 
   5  14  26       32.48        9.33     23.79 o 
   6  14  26        4.96      -19.17     25.67 o 
   1  15  26      122.49      115.66     32.12 o 
   2  15  26        0.73       -2.81     23.23 o 
   3  15  26       14.07       -1.43     27.25 o 
   4  15  26       18.72        1.30     24.25 o 
   5  15  26      304.15      324.79     77.21 o 
   0  16  26      117.81      101.64     41.93 o 
   1  16  26       15.97        7.43     23.41 o 
   2  16  26      501.05      594.09     53.06 o 
   3  16  26      415.05      399.25     49.02 o 
   4  16  26       39.89       34.16     35.57 o 
   1  17  26       99.42      118.15     39.14 o 
   2  17  26        7.56      -22.31     22.31 o 
   2   0  27       34.20       24.22     13.73 o 
   4   0  27      522.60      527.99     45.34 o 
   6   0  27      216.55      213.96     45.20 o 
   8   0  27      113.10       84.12     35.87 o 
   0   1  27      100.89      103.92     23.00 o 
   1   1  27      188.50      182.94     18.59 o 
   2   1  27       20.56       -7.54     22.08 o 
   3   1  27      283.23      286.71     65.09 o 
   4   1  27       10.63        4.18     13.93 o 
   5   1  27      111.79      121.97     26.61 o 
   6   1  27        9.43       11.79     18.75 o 
   7   1  27      478.60      501.84     46.38 o 
   8   1  27      356.63      397.12     42.41 o 
   9   1  27      372.52      297.62     38.68 o 
   1   2  27      251.52      190.58     39.62 o 
   2   2  27      117.34      139.62     19.85 o 
   3   2  27       23.70       10.17     12.13 o 
   4   2  27       16.34       29.45     15.38 o 
   5   2  27       16.83        7.27     18.19 o 
   6   2  27      510.34      480.01     43.98 o 
   7   2  27      135.26      156.76     29.14 o 
   8   2  27        5.33      -12.50     17.49 o 
   9   2  27      175.72      203.64     33.92 o 
   0   3  27      176.05      123.35     32.42 o 
   1   3  27      414.62      387.44     29.37 o 
   2   3  27       39.01       44.49     13.34 o 
   3   3  27      190.14      188.21     19.91 o 
   4   3  27      422.75      451.30     32.80 o 
   5   3  27       30.99       17.68     19.94 o 
   6   3  27       65.80      103.50     25.53 o 
   7   3  27      144.03      120.65     27.27 o 
   8   3  27      133.11      150.07     30.36 o 
   9   3  27        2.93       42.06     24.51 o 
   1   4  27      116.98      103.72     19.06 o 
   2   4  27      381.10      380.22     25.52 o 
   3   4  27       24.32       36.71     13.79 o 
   4   4  27      157.52      171.00     22.82 o 
   5   4  27      165.09      140.49     28.06 o 
   6   4  27      269.79      281.44     36.06 o 
   7   4  27       56.27       67.63     25.22 o 
   8   4  27       17.16       53.70     22.22 o 
   9   4  27      100.05      110.70     28.30 o 
   0   5  27     1628.41     1400.17     84.89 o 
   1   5  27       96.41      122.86     19.54 o 
   2   5  27       92.06       96.79     16.32 o 
   3   5  27       15.30       24.93     13.20 o 
   4   5  27        2.17        1.89     13.96 o 
   5   5  27      248.81      224.11     31.58 o 
   6   5  27      135.08       84.60     24.43 o 
   7   5  27       61.96       53.32     23.80 o 
   8   5  27        9.77       16.35     21.20 o 
   1   6  27      293.61      289.86     27.40 o 
   2   6  27       37.27       37.94     13.71 o 
   3   6  27       86.49       85.52     18.94 o 
   4   6  27       76.42       52.27     23.03 o 
   5   6  27      298.47      291.06     28.72 o 
   6   6  27       77.28       69.95     20.06 o 
   7   6  27      130.06       92.55     40.18 o 
   8   6  27        1.68        4.25     18.92 o 
   0   7  27        7.91       -6.04     27.32 o 
   1   7  27       18.48       21.72     14.11 o 
   2   7  27       41.05       39.53     15.31 o 
   3   7  27      253.06      270.74     27.04 o 
   4   7  27      286.53      321.27     29.53 o 
   5   7  27      146.21      153.88     22.94 o 
   6   7  27      282.16      256.63     28.13 o 
   7   7  27       57.11       71.28     33.26 o 
   8   7  27       84.34       92.45     32.05 o 
   1   8  27       59.64       45.15     36.53 o 
   2   8  27      218.93      289.18     38.09 o 
   3   8  27      396.79      420.27     32.58 o 
   4   8  27      150.84      191.56     24.80 o 
   5   8  27      562.33      642.81     40.66 o 
   6   8  27       43.58       50.35     31.27 o 
   7   8  27       53.22       41.03     18.87 o 
   8   8  27        6.66       27.76     28.86 o 
   0   9  27      115.13      224.28     47.91 o 
   1   9  27       47.73       18.28     25.22 o 
   2   9  27       55.82       56.23     23.35 o 
   3   9  27       43.42        7.44     22.63 o 
   4   9  27      164.04      193.53     25.04 o 
   5   9  27       64.06       88.96     20.43 o 
   6   9  27      128.20      114.40     23.17 o 
   7   9  27       39.00       64.83     28.78 o 
   1  10  27       36.30       41.29     24.63 o 
   2  10  27      307.93      340.78     41.64 o 
   3  10  27        7.38       15.90     29.17 o 
   4  10  27      162.66      172.23     51.29 o 
   5  10  27       35.94       53.49     18.48 o 
   6  10  27       99.04       75.04     24.27 o 
   7  10  27       57.74       69.50     30.66 o 
   0  11  27       64.42       13.36     30.94 o 
   1  11  27        1.88        0.10     21.21 o 
   2  11  27      108.99      134.02     33.72 o 
   3  11  27       83.23       87.63     27.65 o 
   4  11  27      337.33      346.61     40.88 o 
   5  11  27       23.46        1.87     27.51 o 
   6  11  27      112.47      183.92     24.87 o 
   1  12  27       71.35       58.97     24.92 o 
   2  12  27      145.67      136.00     63.94 o 
   3  12  27       30.45       23.92     24.24 o 
   4  12  27      533.88      647.31    107.25 o 
   5  12  27       30.29        7.99     23.85 o 
   6  12  27       78.09       71.48     21.12 o 
   0  13  27      264.63      290.16     56.59 o 
   1  13  27       53.84        0.29     23.66 o 
   2  13  27        8.05        7.32     24.13 o 
   3  13  27       66.54       46.19     25.72 o 
   4  13  27      186.13      183.50     40.89 o 
   5  13  27       20.52        2.89     23.26 o 
   1  14  27      129.35      156.37     32.69 o 
   2  14  27       25.65        4.64     24.98 o 
   3  14  27       32.36       65.25     28.28 o 
   4  14  27        4.09        4.73     23.61 o 
   5  14  27       34.87        3.89     23.74 o 
   0  15  27        8.28      -23.05     30.49 o 
   1  15  27       13.64        9.04     24.15 o 
   2  15  27      349.93      356.57     45.11 o 
   3  15  27       35.67       35.58     24.47 o 
   4  15  27       38.40        7.77     24.90 o 
   1  16  27      318.25      433.74     49.45 o 
   2  16  27       25.92       -6.25     24.37 o 
   0   0  28      236.62      216.36     40.28 o 
   2   0  28       88.86       17.89     29.82 o 
   4   0  28      208.05      263.59     48.18 o 
   6   0  28      112.63       93.11     36.17 o 
   8   0  28     1077.77     1080.68     85.49 o 
   1   1  28       16.18       21.25     14.73 o 
   2   1  28       90.89      106.52     24.74 o 
   3   1  28      184.91      217.98     31.82 o 
   4   1  28       24.97       32.90     23.48 o 
   5   1  28       89.65       99.62     29.78 o 
   6   1  28      136.45      181.72     50.73 o 
   7   1  28        9.68       17.28     20.53 o 
   8   1  28       16.60       28.95     21.75 o 
   0   2  28       36.15       46.40     19.60 o 
   1   2  28      205.05      177.57     22.73 o 
   2   2  28      261.42      282.34     36.84 o 
   3   2  28      324.76      405.03     31.50 o 
   4   2  28       77.25       58.34     22.75 o 
   5   2  28       67.59      102.49     26.21 o 
   6   2  28       10.64       38.26     22.37 o 
   7   2  28       90.31       65.81     23.35 o 
   8   2  28        0.72       40.83     22.66 o 
   1   3  28       35.54       15.67     15.12 o 
   2   3  28      135.85      110.34     20.26 o 
   3   3  28      205.09      197.09     23.87 o 
   4   3  28       50.27       39.21     19.96 o 
   5   3  28      146.70      151.29     28.62 o 
   6   3  28      146.02      108.04     27.31 o 
   7   3  28        4.64       44.86     22.24 o 
   8   3  28       69.49       58.20     25.84 o 
   0   4  28      770.87      730.12     66.68 o 
   1   4  28      145.61      125.01     28.52 o 
   2   4  28      203.69      185.91     23.64 o 
   3   4  28       89.44      101.20     19.52 o 
   4   4  28       34.84       37.93     17.39 o 
   5   4  28       72.12       70.78     23.49 o 
   6   4  28      224.40      273.57     36.58 o 
   7   4  28       74.08       78.42     29.99 o 
   8   4  28      142.92      197.16     48.98 o 
   1   5  28      456.31      412.99     39.88 o 
   2   5  28      342.98      388.57     27.24 o 
   3   5  28       21.85        7.28     15.40 o 
   4   5  28      252.43      272.44     28.25 o 
   5   5  28       60.47      111.82     27.44 o 
   6   5  28       77.61       67.76     49.19 o 
   7   5  28      159.14      178.63     41.17 o 
   8   5  28       36.81       66.49     24.77 o 
   0   6  28      197.37      184.99     44.45 o 
   1   6  28      125.30      120.65     27.81 o 
   2   6  28       12.85       25.85     16.59 o 
   3   6  28       38.30       18.97     19.69 o 
   4   6  28       14.27       12.90     22.82 o 
   5   6  28      109.98      122.33     22.52 o 
   6   6  28      170.85      203.40     52.67 o 
   7   6  28       37.16       56.37     23.74 o 
   1   7  28      588.53      748.90     88.28 o 
   2   7  28      190.49      197.83     31.45 o 
   3   7  28      219.54      266.54     28.11 o 
   4   7  28      235.30      284.63     29.80 o 
   5   7  28       88.24       88.92     21.67 o 
   6   7  28      110.73       95.66     21.42 o 
   7   7  28      104.28       92.93     27.36 o 
   0   8  28      356.38      422.53     58.96 o 
   1   8  28      371.41      382.52     40.89 o 
   2   8  28      133.39      139.12     29.23 o 
   3   8  28      172.48      176.77     31.67 o 
   4   8  28       25.95       24.33     17.09 o 
   5   8  28      190.15      225.71     27.30 o 
   6   8  28       25.85       47.34     19.05 o 
   7   8  28        6.34       20.77     24.67 o 
   1   9  28      115.44       85.41     27.66 o 
   2   9  28       15.69       11.93     22.31 o 
   3   9  28       13.49       12.39     23.70 o 
   4   9  28       57.32       62.79     25.13 o 
   5   9  28      288.73      325.56     31.55 o 
   6   9  28      214.40      213.64     27.50 o 
   0  10  28       21.45       18.47     30.28 o 
   1  10  28      209.50      271.97     46.19 o 
   2  10  28      392.06      434.10     45.54 o 
   3  10  28       22.51       24.50     23.84 o 
   4  10  28       82.80       54.72     26.91 o 
   5  10  28       83.96       43.42     19.07 o 
   6  10  28       74.73       81.97     21.19 o 
   1  11  28       15.89       45.34     25.34 o 
   2  11  28       45.59       44.09     26.14 o 
   3  11  28       33.42       15.62     23.31 o 
   4  11  28       46.04       27.86     38.51 o 
   5  11  28       20.07        5.28     22.78 o 
   6  11  28       13.32       33.64     18.45 o 
   0  12  28      124.25      117.75     42.19 o 
   1  12  28       76.14       93.35     28.45 o 
   2  12  28      317.50      313.65     40.86 o 
   3  12  28        7.64       -1.00     22.51 o 
   4  12  28       56.02       72.52     42.91 o 
   5  12  28       23.86        2.65     22.15 o 
   1  13  28       11.73        6.46     24.83 o 
   2  13  28       86.82       81.99     38.41 o 
   3  13  28       52.53        1.03     24.30 o 
   4  13  28       44.13       12.62     24.63 o 
   0  14  28      101.50      125.00     44.68 o 
   1  14  28      380.14      422.24     48.19 o 
   2  14  28       14.63       22.36     25.70 o 
   3  14  28       68.24       30.03     26.53 o 
   1  15  28      180.25      276.84     46.79 o 
   2   0  29      597.52      556.10     63.80 o 
   4   0  29      225.05      253.93     48.74 o 
   6   0  29      276.18      226.53     48.27 o 
   0   1  29       20.25      -19.20     19.20 o 
   1   1  29      340.05      365.45     33.60 o 
   2   1  29      238.04      242.58     25.39 o 
   3   1  29       94.62      147.12     28.19 o 
   4   1  29       25.01       26.04     27.70 o 
   5   1  29       31.52       48.32     23.79 o 
   6   1  29       77.62       75.22     26.23 o 
   7   1  29       82.42       76.57     25.49 o 
   1   2  29       11.00      -14.23     14.26 o 
   2   2  29       73.14      144.62     22.27 o 
   3   2  29      215.63      218.90     31.61 o 
   4   2  29      424.59      488.08     44.84 o 
   5   2  29        3.61        6.59     19.35 o 
   6   2  29      146.48      188.24     32.60 o 
   7   2  29       91.48       94.04     27.90 o 
   0   3  29      896.60      982.84     72.37 o 
   1   3  29      168.50      175.72     23.01 o 
   2   3  29      271.54      248.50     35.39 o 
   3   3  29      351.06      389.26     31.50 o 
   4   3  29      112.96      105.58     26.64 o 
   5   3  29       22.60       13.73     20.67 o 
   6   3  29        6.73        9.61     22.06 o 
   7   3  29       28.46       63.18     25.13 o 
   1   4  29       37.97       47.81     23.74 o 
   2   4  29       28.81       35.46     17.61 o 
   3   4  29       35.74       15.38     16.50 o 
   4   4  29      224.11      264.46     34.87 o 
   5   4  29      352.42      444.40     44.43 o 
   6   4  29      509.41      552.21     49.41 o 
   7   4  29        1.39       28.50     22.16 o 
   0   5  29      252.64      277.05     50.99 o 
   1   5  29        8.27       14.37     21.43 o 
   2   5  29        6.46        0.87     15.73 o 
   3   5  29       66.39       57.23     18.97 o 
   4   5  29      166.00      177.52     37.90 o 
   5   5  29      173.74      197.61     52.29 o 
   6   5  29      153.39      158.62     31.18 o 
   7   5  29      100.81       89.22     35.10 o 
   1   6  29      183.58      172.56     30.90 o 
   2   6  29      160.31      145.09     30.14 o 
   3   6  29        3.12       14.21     17.24 o 
   4   6  29      190.92      236.35     28.32 o 
   5   6  29       19.41       18.84     16.87 o 
   6   6  29       96.56      106.54     29.09 o 
   7   6  29       28.68       74.63     26.28 o 
   0   7  29      499.03      599.75     71.29 o 
   1   7  29       88.97       68.01     26.83 o 
   2   7  29       50.06       40.43     23.87 o 
   3   7  29      122.28      129.73     29.45 o 
   4   7  29       11.42       35.64     18.22 o 
   5   7  29      173.71      191.62     26.36 o 
   6   7  29       30.48       62.39     27.69 o 
   1   8  29       71.62       25.75     23.54 o 
   2   8  29       15.36       52.45     25.59 o 
   3   8  29      175.41      168.09     31.16 o 
   4   8  29       25.52       44.98     28.41 o 
   5   8  29      189.19      277.31     30.19 o 
   6   8  29       19.54       12.50     17.55 o 
   0   9  29      156.16      144.02     43.83 o 
   1   9  29      114.07      123.29     30.47 o 
   2   9  29      168.61      172.36     32.71 o 
   3   9  29       28.62        0.82     22.38 o 
   4   9  29       18.53       30.63     22.98 o 
   5   9  29       70.24       58.11     19.99 o 
   1  10  29       17.89       -5.37     23.32 o 
   2  10  29        3.87      -18.53     20.09 o 
   3  10  29       23.70       44.68     45.79 o 
   4  10  29       73.50       45.34     43.52 o 
   5  10  29       37.39       23.99     24.36 o 
   0  11  29       74.97       45.26     37.00 o 
   1  11  29      443.74      403.98     45.33 o 
   2  11  29       21.43       14.63     35.94 o 
   3  11  29       78.04       94.03     30.57 o 
   4  11  29       34.64       62.92     28.85 o 
   1  12  29       17.16       15.43     25.12 o 
   2  12  29      253.53      287.11     40.70 o 
   3  12  29       14.17       -5.48     23.37 o 
   4  12  29       23.56      -10.68     22.89 o 
   0  13  29      360.79      399.19     67.54 o 
   1  13  29      733.07      844.67     64.83 o 
   2  13  29      159.46      154.29     35.52 o 
   0   0  30      161.59      124.34     36.16 o 
   2   0  30      247.23      195.96     42.72 o 
   4   0  30      180.06      169.63     44.46 o 
   6   0  30        1.03       53.66     36.28 o 
   1   1  30       82.82       73.36     19.25 o 
   2   1  30       93.16       67.20     24.39 o 
   3   1  30      156.07      175.11     29.94 o 
   4   1  30        1.17       20.47     21.46 o 
   5   1  30       51.68       66.66     25.31 o 
   6   1  30      135.97      160.21     31.30 o 
   0   2  30      291.43      304.99     52.76 o 
   1   2  30       18.22       13.84     17.16 o 
   2   2  30       70.18       74.54     20.00 o 
   3   2  30       39.75       47.02     22.34 o 
   4   2  30      352.98      350.10     50.91 o 
   5   2  30       33.33       34.93     25.04 o 
   6   2  30      221.12      257.94     36.22 o 
   1   3  30        1.80       -5.98     14.99 o 
   2   3  30      167.37      190.41     24.86 o 
   3   3  30        4.71       33.71     28.12 o 
   4   3  30      396.18      453.25     44.29 o 
   5   3  30       37.28       48.21     23.11 o 
   6   3  30       16.49       33.79     22.83 o 
   0   4  30       43.88       69.26     35.83 o 
   1   4  30      285.78      295.79     50.93 o 
   2   4  30       10.42      -19.94     19.94 o 
   3   4  30      413.00      543.43     37.71 o 
   4   4  30      341.26      325.05     39.18 o 
   5   4  30      111.61      128.78     28.69 o 
   6   4  30       33.69       59.52     24.83 o 
   1   5  30        0.61       11.69     22.56 o 
   2   5  30       64.79       68.80     25.99 o 
   3   5  30       75.88       75.04     21.50 o 
   4   5  30       18.51       35.38     31.69 o 
   5   5  30      320.95      367.41     41.81 o 
   6   5  30       68.95      112.14     38.19 o 
   0   6  30      351.65      421.05     62.65 o 
   1   6  30      211.91      231.93     35.40 o 
   2   6  30       58.64       52.96     24.95 o 
   3   6  30       20.98       36.48     20.22 o 
   4   6  30      225.39      214.75     27.09 o 
   5   6  30        3.68       25.34     22.13 o 
   6   6  30      403.52      442.08     94.28 o 
   1   7  30       70.54       55.57     25.57 o 
   2   7  30      105.13       95.27     28.89 o 
   3   7  30        5.17      -20.51     20.51 o 
   4   7  30       64.37       98.84     32.09 o 
   5   7  30       68.07       49.73     27.44 o 
   0   8  30       78.18      114.26     42.47 o 
   1   8  30       39.76       31.82     25.67 o 
   2   8  30       16.36       12.64     38.41 o 
   3   8  30       65.40       85.02     28.03 o 
   4   8  30       20.68       22.32     24.76 o 
   5   8  30       51.01      102.19     23.08 o 
   1   9  30       41.36       22.73     24.49 o 
   2   9  30      107.58      110.86     31.85 o 
   3   9  30       47.12        2.73     23.47 o 
   4   9  30       43.09       27.79     28.33 o 
   0  10  30      953.89     1093.87     90.45 o 
   1  10  30      112.07      100.55     31.62 o 
   2  10  30       30.48       35.56     26.49 o 
   3  10  30       26.45       29.14     27.46 o 
   4  10  30        9.03       -5.73     23.16 o 
   1  11  30      171.79      183.79     36.45 o 
   2  11  30       14.33       23.14     26.68 o 
   3  11  30       23.91        2.63     31.29 o 
   0  12  30      753.83      888.87     93.09 o 
   1  12  30       70.87       39.83     31.13 o 
   2   0  31      207.43      219.16     48.16 o 
   4   0  31       31.33       65.95     36.22 o 
   0   1  31      125.09      214.30     45.61 o 
   1   1  31        7.33       -2.62     16.80 o 
   2   1  31       27.33       18.99     20.60 o 
   3   1  31      124.52      170.32     31.59 o 
   4   1  31       45.26       56.98     24.39 o 
   5   1  31        1.54       20.64     22.06 o 
   1   2  31      174.55      158.24     34.33 o 
   2   2  31      156.50      172.19     30.52 o 
   3   2  31       41.80       24.39     43.89 o 
   4   2  31      128.24      143.03     68.53 o 
   5   2  31       76.94      127.82     30.38 o 
   0   3  31      536.53      458.09     61.44 o 
   1   3  31      108.60       86.29     29.47 o 
   2   3  31      290.97      252.31     41.74 o 
   3   3  31       10.18      -12.87     19.26 o 
   4   3  31      215.46      250.14     36.50 o 
   5   3  31       70.62      112.56     28.46 o 
   1   4  31      209.82      187.40     33.47 o 
   2   4  31      202.79      154.18     30.84 o 
   3   4  31      108.89      187.28     32.53 o 
   4   4  31      228.86      270.67     37.00 o 
   5   4  31      127.50      139.46     31.86 o 
   0   5  31       32.19       69.61     38.13 o 
   1   5  31       54.64       76.38     27.14 o 
   2   5  31      344.65      315.71     39.63 o 
   3   5  31       49.86       59.45     21.28 o 
   4   5  31       10.27       56.92     25.70 o 
   5   5  31       22.59       35.80     24.00 o 
   1   6  31       25.92        6.52     20.88 o 
   2   6  31       20.70       29.40     24.90 o 
   3   6  31       10.85      -21.66     21.66 o 
   4   6  31       48.18       44.33     23.83 o 
   0   7  31      104.35       76.64     39.78 o 
   1   7  31      230.60      300.19     49.94 o 
   2   7  31      364.39      394.70     51.94 o 
   3   7  31       32.61       43.11     26.54 o 
   4   7  31       69.36       41.09     26.33 o 
   1   8  31      137.50      124.93     33.20 o 
   2   8  31       68.08       90.70     30.17 o 
   3   8  31      172.70      268.71     38.75 o 
   0   9  31      711.04      822.06     85.69 o
[truncated: 1,852 more chars]
